# Supplementary material for: Performance of patient acuity rating by rapid response team nurses for predicting short-term prognosis
Source: PLoS One. 2019 Nov 14;14(11):e0225229. doi: 10.1371/journal.pone.0225229 (PMC6855430; doi:10.1371/journal.pone.0225229)
Supplement: S1 File — (XLSX) [file pone.0225229.s005.xlsx]

## Sheet: 20180111
rn_name	sex	AGE	ht	bwt	BMI	admitted_ward	triggering_date	date_admit_hospital	date_discharge_hospital	hospital_survival	1D_Death	1D_COMPO	icu_admission	icu_adm_date	1D_ICU	CCI	triggering_criteria_1	tr_criteria_1_value	triggering_criteria_2	tr_criteria_2_value	triggering_criteria_3	tr_criteria_3_value	triggering_criteria_4	tr_criteria_4_value	PAR	MEWS TOTAL	VIEWS TOTAL	SEWS TOTAL	CART TOTAL
2	2	74	166.7	54.5	19.6122	5	2016-11-01 16:55:00	2016-10-31	2016-11-18	0	0	0	0		0	3	1	66							6	6	6	5	17
4	2	47	153	68	29.0487	10	2016-11-01 21:31:00	2016-10-30	2016-11-08	1	0	0	1	2016-10-31	0	6	3	33							1	5	9	5	26
3	1	52	155	41.8	17.3985	16	2016-11-01 23:57:00	2016-10-23	2016-11-11	1	0	0	0		0	1	5	86							2	4	8	4	4
2	2	75	158	73	29.2421	5	2016-11-02 17:53:00	2016-10-27	2016-11-07	1	0	1	1	2016-11-03	1	3	10	14							5	1	2	0	9
2	1	67	160	54.2	21.1719	5	2016-11-02 18:11:00	2016-11-01	2016-11-25	1	0	0	0		0	1	5	87							2	2	7	1	4
4	1	56	164	48.6	18.0696	13	2016-11-02 21:20:00	2016-09-02	2016-12-08	1	0	0	1	2016-09-04	0	1	7	51.1	5	88					2	4	13	5	16
3	1	77	162.4	51.5	19.527	2	2016-11-03 10:02:00	2016-11-02	2016-11-19	1	0	0	0		0	8	5	84							2	5	13	7	28
1	2	81	143.6	63.3	30.6969	11	2016-11-03 07:15:00	2016-10-23	2016-11-05	1	0	0	0		0	1	5	85							1	1	4	2	9
1	2	81	147.3	56.6	26.0862	15	2016-11-03 11:25:00	2016-11-01	2016-11-10	1	0	0	0		0	1	2	36							1	3	3	2	9
1	1	76	168	51.4	18.2115	3	2016-11-03 11:25:00	2016-11-02	2016-11-23	1	0	0	0		0	6	5	69	3	32					2	9	16	12	44
4	2	75	158	73.4	29.4023	5	2016-11-03 16:31:00	2016-10-27	2016-11-07	0	0	1	1	2016-11-03	1	5	10	9							5	2	4	1	9
1	1	82	170.5	58.8	20.2269	4	2016-11-04 11:05:00	2016-10-10	2016-11-05	1	0	0	1	2016-10-27	0	5	99								3	2	3	1	17
1	1	72	168.7	63.4	22.2771	1	2016-11-04 13:44:00	2016-11-04	2016-11-08	1	0	0	0		0	4	5	85							2	2	8	3	9
1	2	79	160	54.8	21.4062	13	2016-11-04 13:55:00	2016-08-09	2016-11-17	0	0	0	1	2016-11-09	0	5	7	51.8							2	2	3	1	17
4	1	51	182	61	18.4157	2	2016-11-04 15:43:00	2016-10-21	2016-12-01	1	0	0	0		0	6	1	83							2	3	4	2	0
4	1	77	162	53.8	20.4999	2	2016-11-04 08:49:00	2016-11-02	2016-11-19	1	0	0	0		0	8	5	88							3	1	7	2	9
4	1	82	170	58	20.0692	4	2016-11-04 18:09:00	2016-11-10	2016-12-05	1	0	1	1	2016-11-04	1	4	99								5	5	8	4	21
4	2	74	150	41	18.2222	2	2016-11-05 08:21:00	2016-11-02	2016-11-16	1	0	0	0		0	7	1	89	2	172					3	6	10	5	26
4	2	52	157	65	26.3702	2	2016-11-05 10:38:00	2016-11-04	2016-11-14	0	0	0	1	2016-11-07	0	6	10	14							4	6	11	5	26
2	2	79	148	47.4	21.6399	15	2016-11-05 11:25:00	2016-11-04	2016-11-09	1	0	0	0		0	2	99								2	4	3	3	22
1	1	69	169.2	67.3	23.5079	9	2016-11-01 10:42:00	2016-10-31	2016-11-21	0	0	0	0		0	7	2	147							2	5	10	5	29
1	1	75	164	61.7	22.9402	1	2016-11-07 10:00:00	2016-10-10	2016-11-17	1	0	0	0		0	8	5	82	3	34					2	4	10	7	35
3	1	28	168.8	65.8	23.093	17	2016-11-07 10:30:00	2016-10-31	2017-01-25	1	0	0	0		0	1	3	44							1	4	5	4	22
3	2	80	144	46.65	22.4971	2	2016-11-07 11:36:00	2016-11-05	2016-11-10	0	0	0	0		0	1	10	14							5	5	12	4	28
4	2	51	150	55	24.4444	11	2016-11-07 16:10:00	2016-11-06	2016-12-11	1	0	0	0		0	1	1	66							3	4	4	3	13
2	2	83	150	45.5	20.2222	10	2016-11-07 16:15:00	2016-11-03	2016-12-02	1	0	1	1	2016-11-07	1	2	99								5	7	8	7	26
4	1	51	182	62.5	18.8685	2	2016-11-07 20:26:00	2016-10-21	2016-12-01	1	0	0	0		0	6	1	86							3	2	3	1	0
4	2	65	146	49	22.9874	2	2016-11-07 20:46:00	2016-11-01	2016-11-24	1	0	0	0		0	6	2	148							2	4	4	3	17
3	2	82	150	31.7	14.0889	16	2016-11-08 12:32:00	2016-10-23	2016-11-17	1	0	0	0		0	2	3	32	5	52					6	5	13	6	24
1	1	49	175.8	71.5	23.1349	5	2016-11-08 07:18:00	2016-11-04	2016-11-10	0	0	1	1	2016-11-08	1	5	1	88							5	3	7	3	4
1	1	84	160	53	20.7031	1	2016-11-08 08:15:00	2016-11-07	2016-11-15	0	0	1	1	2016-11-08	1	4	3	34							6	9	16	9	35
1	1	70	163.2	61.6	23.1281	5	2016-11-08 08:05:00	2016-11-07	2016-11-14	0	0	0	1	2016-11-14	0	9	5	88							2	1	4	2	9
1	2	51	150.5	55.3	24.4147	11	2016-11-07 21:12:00	2016-11-06	2016-11-11	1	0	0	0		0	1	1	85							1	2	3	1	4
2	1	33	175.2	76.8	25.0203	6	2016-11-08 16:12:00	2016-11-01	2017-01-05	1	0	0	1	2016-12-09	0	1	1	85							1	2	5	1	4
1	2	82	150	52.9	23.5111	1	2016-11-09 09:00:00	2016-11-09	2016-12-02	1	0	1	1	2016-11-09	1	1	3	36							7	8	12	8	31
1	2	73	147.4	88	40.503	11	2016-11-09 10:26:00	2016-11-02	2017-01-07	1	0	0	1	2016-11-03	0	3	2	145							3	4	6	3	22
1	1	62	165	53	19.4674	7	2016-11-09 13:02:00	2016-11-08	2016-12-02	1	0	0	0		0	2	3	32							2	7	11	6	30
4	1	86	163	38.2	14.3777	17	2016-11-09 20:51:00	2016-10-26	2016-11-24	1	0	1	1	2016-11-09	1	1	8	48.8							4	5	12	5	21
1	1	79	171	53.6	18.3304	1	2016-11-10 08:50:00	2016-07-10	2016-11-30	1	0	0	0		0	5	1	67							2	6	6	5	22
2	2	81				1	2016-11-10 14:33:00	2016-11-10	2016-11-30	1	0	0	0		0	1	5	72	2	153	4	39.6			6	6	13	8	22
4	1	62	161	42	16.2031	16	2016-11-10 16:00:00	2016-11-08	2016-11-11	0	1	1	0		0	2	5	80							4	5	13	7	20
4	2	83	150	47.3	21.0222	10	2016-11-10 18:17:00	2016-11-03	2016-12-02	1	0	0	1	2016-11-07	0	1	5	80							2	1	7	3	9
4	1	78	163	43.9	16.523	2	2016-11-10 19:46:00	2016-11-06	2016-11-19	1	0	0	0		0	2	2	150	1	85					2	6	8	5	30
4	1	60	173	60.6	20.2479	10	2016-11-10 20:43:00	2016-10-30	2017-02-15	1	0	0	0		0	1	1	83	2	141	4	38.9			3	7	7	5	21
3	1	62	161	42	16.2031	16	2016-11-11 12:16:00	2016-11-08	2016-11-11	0	1	1	0		0	1	3	1							7	8	14	10	10
3	2	75	141.4	45.5	22.7569	2	2016-11-11 09:04:00	2016-11-10	2016-11-18	1	0	0	0		0	6	5	89							3	5	7	5	13
1	1	60	173	60.6	20.2479	10	2016-11-11 18:53:00	2016-10-30	2016-02-15	1	0	0	0		0	1	2	163							3	7	10	6	29
2	1	49	172	64.5	21.8023	5	2016-11-11 20:18:00	2016-11-07	2016-12-28	1	0	0	0		0	3	99								1	4	5	3	0
3	1	54	168	69.7	24.6953	2	2016-11-12 14:10:00	2016-10-14	2016-12-17	1	0	0	0		0	1	3	40							2	5	7	5	22
3	1	80	170	62	21.4533	10	2016-11-14 03:45:00	2016-11-10	2016-11-21	1	0	0	0		0	1	5	78							2	3	8	2	21
3	2	55	161	60.7	23.4173	10	2016-11-13 04:05:00	2016-11-07	2017-01-21	1	0	0	1	2016-11-15	0	4	1	86							1	3	7	3	17
3	1	72	174.9	71.1	23.2429	2	2016-11-12 20:24:00	2016-11-07	2016-12-29	1	0	0	0		0	9	5	87							3	8	16	9	25
4	1	54	168	69.7	24.6953	2	2016-11-14 20:49:00	2016-10-14	2016-12-17	1	0	0	0		0	5	10	13							2	2	5	4	12
4	2	50	149	47.3	21.3053	2	2016-11-14 21:37:00	2016-10-27	2016-12-06	1	0	0	0		0	6	2	150							2	5	7	5	13
2	2	85				4	2016-11-14 21:43:00	2016-11-14	2016-11-18	1	0	1	1	2016-11-14	1	1	99								7	4	6	3	22
3	2	72	157.3	52.7	21.2987	17	2016-11-15 10:46:00	2016-11-12	2016-12-03	0	0	1	1	2016-11-15	1	2	5	63							5	4	10	6	21
1	2	40	170.9	40.4	13.8324	1	2016-11-15 10:43:00	2016-05-14	2017-05-08	1	0	0	1	2016-05-14	0	2	3	33							1	5	5	4	26
1	1	62	165	49.7	18.2553	7	2016-11-15 07:00:00	2016-11-08	2016-12-02	1	0	0	0		0	2	2	146							2	8	12	8	39
1	1	81	160	43.4	16.9531	3	2016-11-15 10:00:00	2016-11-10	2016-11-24	1	0	1	1	2016-11-15	1	1	5	79							5	2	8	4	27
1	2	86	162	57.1	21.7574	5	2016-11-15 13:04:00	2016-11-09	2016-11-26	1	0	0	0		0	2	2	152							2	5	6	4	22
4	2	72	156	51.2	21.0388	2	2016-11-15 18:37:00	2016-11-04	2016-11-24	1	0	1	1	2016-11-16	1	1	5	88	8	54.8	1	88	4	39.2	4	6	13	7	13
2	1	81	160	43.1	16.8359	5	2016-11-15 17:28:00	2016-11-10	2016-11-24	1	0	1	1	2016-11-15	1	1	5	30							5	2	6	1	24
3	1	85	180	64.7	19.9691	2	2016-11-16 04:35:00	2016-11-08	2016-12-05	1	0	0	0		0	3	5	59	2	152					3	6	12	7	44
1	2	72	158	49.6	19.8686	1	2016-11-16 13:00:00	2016-10-24	2016-12-03	1	0	1	1	2016-11-16	1	1	7	103.4	6	7.246					3	2	9	3	17
2	2	72	158	48.4	19.3879	1	2016-11-16 16:30:00	2016-10-24	2016-12-03	1	0	1	1	2016-11-16	1	1	7	114.2							7	2	9	1	24
2	1	74	160	54.7	21.3672	5	2016-11-16 14:47:00	2016-11-08	2016-11-17	0	1	1	0		0	8	5	83							5	9	15	10	25
1	1	78	168	50.1	17.7509	1	2016-11-17 08:37:00	2016-11-15	2016-11-24	1	0	1	1	2016-11-17	1	3	5	56							7	4	8	6	13
1	1	69	169.2	66.5	23.2285	9	2016-11-17 09:19:00	2016-10-31	2016-11-21	0	0	0	0		0	6	2	161	3	32					5	6	10	5	39
2	2	70	151	45.4	19.9114	5	2016-11-16 21:36:00	2016-11-16	2016-12-02	0	0	0	1	2016-11-24	0	2	1	74							2	4	7	3	9
4	1	82	159	60.7	24.0101	10	2016-11-17 20:53:00	2016-11-12	2016-11-25	1	0	1	1	2016-11-17	1	3	1	80	2	154					4	5	7	3	13
1	2	85	142	35.3	17.5064	6	2016-11-18 07:38:00	2016-11-14	2016-12-02	1	0	0	0		0	2	2	49							2	3	7	2	9
2	1	53	174	70.5	23.2858	1	2016-11-17 21:30:00	2016-09-15	2017-01-03	1	0	0	1	2016-09-15	0	1	1	76							4	6	9	5	19
1	1	78	168	52.3	18.5303	1	2016-11-21 09:54:00	2016-11-15	2016-11-24	1	0	0	1	2016-11-17	0	3	7	71.1							2	1	4	0	9
1	1	76	168	57.5	20.3727	3	2016-11-21 08:10:00	2016-11-02	2016-11-23	1	0	0	0		0	5	4	34.4							1	6	8	5	17
4	1	68	164	65	24.1672	10	2016-11-21 21:23:00	2016-11-16	2016-11-25	1	0	0	0		0	2	2	154							2	4	6	4	17
3	1	54	168	68.8	24.3764	2	2016-11-21 21:55:00	2016-10-14	2016-12-17	1	0	0	0		0	1	10	12							3	4	8	4	12
1	1	88	172	61.9	20.9235	1	2016-11-22 07:19:00	2016-11-21	2016-12-08	1	0	0	0		0	1	7	76.2	5	87					3	2	7	2	21
4	1	64	171	63.5	21.7161	2	2016-11-22 14:30:00	2016-11-21	2016-12-05	1	0	0	0		0	7	99								2	4	7	3	4
4	1	63	171	48.6	16.6205	2	2016-11-22 16:40:00	2016-10-10	2016-11-29	0	0	0	0		0	4	99								1	5	6	4	17
3	2	83	150	46.9	20.8444	10	2016-11-23 12:15:00	2016-11-03	2016-12-02	1	0	0	0		0	1	5	88							2	1	3	0	9
2	1	73	178	55.4	17.4852	1	2016-11-22 20:30:00	2016-11-22	2016-12-03	1	0	0	0		0	3	1	85							1	5	11	4	17
1	2	70	151	50.4	22.1043	5	2016-11-24 09:32:00	2016-11-16	2016-12-02	1	0	1	1	2016-11-24	1	3	99								7	7	10	6	22
4	2	45	168	53.4	18.9201	10	2016-11-19 20:40:00	2016-11-19	2016-12-06	1	0	0	0		0	6	3	32							1	4	4	3	22
4	2	87	145	43.9	20.8799	1	2016-11-24 20:54:00	2016-11-19	2016-12-23	1	0	0	0		0	8	5	85	3	40	8	45.2			5	5	13	8	35
3	2	34	166.2	57.9	20.9612	2	2016-11-25 01:00:00	2016-10-26	2016-12-03	1	0	0	0		0	6	2	153	1	84					3	4	5	4	4
1	1	84	174	80	26.4236	13	2016-11-25 07:15:00	2016-11-06	2016-12-29	1	0	1	1	2016-11-25	1	2	3	36							3	5	14	7	31
1	1	81	156.8	62.1	25.258	4	2016-11-25 07:19:00	2016-11-21	2016-12-02	1	0	0	0		0	3	2	165							3	7	13	5	37
1	2	80	158	46.7	18.7069	5	2016-11-25 13:47:00	2016-11-24	2016-12-05	1	0	0	0		0	1	1	78							3	4	5	3	13
4	1	53	174	70.2	23.1867	5	2016-11-25 15:28:00	2016-09-15	2017-01-03	1	0	0	1	2016-09-15	0	1	3	40							2	6	7	6	22
4	1	56	165.7	59.8	21.7799	5	2016-11-25 21:00:00	2016-11-08	2016-12-14	1	0	0	0		0	1	1	65							2	4	3	3	8
2	1	43	178.7	93.6	29.3107	11	2016-11-28 16:47:00	2016-11-28	2016-11-30	1	0	0	0		0	1	99								4	3	4	3	0
1	1	63	168	45.4	16.0856	20	2016-11-28 07:28:00	2016-11-25	2016-12-14	1	0	0	0		0	2	1	87							2	2	7	2	4
1	2	82	150	50.6	22.4889	6	2016-11-28 10:07:00	2016-11-13	2016-12-14	1	0	0	1	2016-11-13	0	2	99								7	3	9	4	35
2	2	68	154	54	22.7694	1	2016-11-28 21:05:00	2016-11-28	2016-12-07	1	0	0	0		0	1	7	63.5	5	60					1	2	4	4	4
3	1	77	174	70.2	23.1867	16	2016-11-29 07:21:00	2016-11-10	2016-12-14	1	0	0	0		0	2	99								7	7	14	7	35
3	2	105	155	40.6	16.8991	16	2016-11-29 07:15:00	2016-11-10	2017-01-13	1	0	1	1	2016-11-29	1	1	7	50.6							4	5	10	4	24
1	2	68	154	53.3	22.4743	1	2016-11-29 07:20:00	2016-11-28	2016-12-07	1	0	0	0		0	1	10	69.8							2	2	6	1	12
1	2	80	145.4	37.4	17.6906	18	2016-11-29 07:16:00	2016-11-21	2017-01-02	1	0	0	0		0	1	1	82							2	2	3	1	13
1	2	84	156	37	15.2038	4	2016-11-29 07:18:00	2016-11-15	2016-12-03	1	0	0	0		0	4	7	53.2	1	80					3	4	8	3	21
4	2	69	151	54.4	23.8586	2	2016-11-29 16:35:00	2016-11-28	2016-12-01	0	0	1	1	2016-11-29	1	6	2	180	3	34	5	87			6	9	17	10	43
4	2	105	155	41.2	17.1488	16	2016-11-29 16:19:00	2016-11-10	2017-01-13	1	0	1	1	2016-11-29	1	1	7	51.1							4	6	10	6	31
3	2	70	158	63	25.2363	17	2016-11-30 07:24:00	2016-11-14	2017-01-04	1	0	0	1	2016-12-05	0	2	3	35							3	5	10	4	31
2	1	91	165.2	55	20.1531	1	2016-11-29 19:27:00	2016-10-26	2016-11-30	1	0	0	0		0	3	1	83							1	4	9	4	13
2	2	40	170.9	39.8	13.627	1	2016-11-29 17:34:00	2016-05-14	2017-05-14	1	0	1	1	2016-11-29	1	3	2	145	3	34					7	6	7	5	35
2	2	70	158	62.9	25.1963	17	2016-11-30 18:05:00	2016-12-14	2017-01-04	1	0	0	1	2016-12-05	0	3	3	38	4	39.3					3	5	6	5	31
1	2	61	154.4	50	20.9737	18	2016-12-01 14:12:00	2016-11-30	2016-12-03	1	0	0	0		0	1	1	77							1	3	3	2	8
1	2	82	151.3	48.1	21.012	5	2016-12-02 07:28:00	2016-10-28	2016-12-12	0	0	0	0		0	3	1	66							2	4	5	3	22
4	1	62	166	68.7	24.931	2	2016-12-02 16:03:00	2016-11-20	2017-03-31	1	0	1	1	2016-12-02	1	2	5	87	1	89					3	3	10	4	8
2	1	78	170	70.6	24.4291	18	2016-12-02 16:35:00	2016-11-29	2016-12-10	1	0	0	0		0	7	99								1	5	9	5	13
3	1	93	169.1	71.5	25.0045	5	2016-12-05 06:30:00	2016-12-02	2016-12-11	0	0	0	0		0	2	5	85							2	2	10	4	24
3	1	52	165.1	57.3	21.0213	9	2016-12-05 03:50:00	2016-12-02	2016-12-08	1	0	0	0		0	3	2	160							2	4	4	3	13
3	1	85	170	86.1	29.7924	18	2016-12-05 04:00:00	2016-11-29	2016-12-10	1	0	0	0		0	2	5	88							1	2	8	3	17
1	2	91	145	43.1	20.4994	13	2016-12-02 08:50:00	2016-11-18	2016-12-13	1	0	0	0		0	1	7	59.6							1	1	3	0	9
1	2	70	161	47.5	18.3249	1	2016-12-02 11:24:00	2016-11-19	2016-12-09	1	0	0	1	2016-11-20	0	2	7	75.9							2	3	7	2	21
1	1	42	165	56.9	20.8999	1	2016-12-02 11:10:00	2016-11-30	2016-12-09	1	0	1	1	2016-12-02	1	2	2	174	3	36	4	39.1			5	10	14	10	35
1	1	80	167.1	38.2	13.6808	2	2016-12-05 13:36:00	2016-12-01	2016-12-10	0	0	0	0		0	3	3	36							3	6	9	6	31
2	2	91	145	43.1	20.4994	13	2016-12-03 20:38:00	2016-11-18	2016-12-13	1	0	0	0		0	1	5	87							3	3	9	4	9
4	2	59	156.1	50.8	20.8477	2	2016-12-05 14:50:00	2016-12-03	2016-12-13	0	0	0	0		0	6	5	88							2	2	11	3	12
2	1	81	162	41	15.6226	3	2016-12-05 19:19:00	2016-11-29	2016-12-16	0	0	0	0		0	1	5	60	3	36					1	4	10	7	31
1	2	48	159.6	45.5	17.8626	2	2016-12-06 07:20:00	2016-11-28	2016-12-30	1	0	0	0		0	6	2	151	5	89					2	5	12	7	21
3	2	82	153	45.6	19.4797	1	2016-12-06 08:06:00	2016-12-02	2016-12-08	0	0	0	0		0	8	5	87							2	5	11	6	35
2	1	69	161.6	62.4	23.8947	5	2016-12-06 16:39:00	2016-12-06	2016-12-15	1	0	0	0		0	3	5	78							5	1	8	3	4
4	1	82	172.3	93.3	31.4276	1	2016-12-06 19:33:00	2016-11-29	2016-12-27	0	0	1	1	2016-12-06	1	4	99								6	8	16	10	57
3	2	75	151.1	40.2	17.6075	14	2016-12-07 06:00:00	2016-10-12	2017-02-07	1	0	0	1	2016-11-05	0	1	5	87							2	2	9	3	9
3	2	86	138	31.8	16.6982	9	2016-12-07 03:40:00	2016-12-06	2016-12-13	0	0	0	0		0	1	5	84							3	2	9	4	24
3	1	88	172	61.5	20.7883	1	2016-12-07 04:23:00	2016-11-21	2016-12-08	1	0	0	0		0	2	5	87							1	1	8	2	9
1	1	52	165.1	64.9	23.8095	2	2016-12-07 08:03:00	2016-12-02	2016-12-08	0	0	0	0		0	2	9	11.4	2	151	5	89			4	6	16	7	28
3	2	79	154	59.3	25.0042	13	2016-12-07 08:40:00	2016-11-18	2016-12-14	1	0	0	1	2016-11-23	0	1	3	48							2	3	4	3	31
3	2	91	145	58.8	27.9667	13	2016-12-08 11:00:00	2016-12-01	2016-12-14	0	0	1	1	2016-12-08	1	1	99								7	9	16	8	28
2	1	69	168	59.8	21.1876	5	2016-12-08 15:26:00	2016-11-28	2016-12-13	0	0	0	1	2016-12-12	0	2	5	80							6	2	9	4	16
2	2	75	164.6	38	14.0257	9	2016-12-08 16:20:00	2016-12-07	2016-12-10	0	0	0	0		0	2	3	40	1	86	5	75			1	5	13	8	35
4	1	68	164.2	49.6	18.3965	2	2016-12-08 16:58:00	2016-11-29	2016-12-27	0	0	0	0		0	4	10	11							2	1	0	0	4
4	1	81	175	68	22.2041	10	2016-12-09 06:07:00	2016-12-06	2016-12-21	0	0	0	1	2016-12-07	0	4	5	88							2	2	7	4	13
2	1	67	175	66.9	21.8449	5	2016-12-08 20:32:00	2016-12-08	2017-02-01	0	0	1	1	2016-12-09	1	3	9	10							6	1	3	0	4
2	2	79	153	55	23.4952	11	2016-12-10 09:32:00	2016-12-04	2016-12-23	0	0	0	0		0	3	1	56	2	144					1	7	7	6	26
1	2	21	166.3	65.5	23.6841	10	2016-12-12 07:26:00	2016-12-06	2017-01-10	1	0	0	0		0	1	4	39.2							1	4	3	3	0
1	1	75	167	61.1	21.9083	16	2016-12-12 07:31:00	2016-12-07	2016-12-15	1	0	0	1	2016-12-07	0	2	5	89	7	52.5					3	2	5	3	21
3	2	91	153	56.1	23.9651	3	2016-12-10 12:48:00	2016-12-07	2016-12-16	1	0	0	0		0	2	10	10							2	4	8	3	17
3	2	96	150	37.4	16.6222	3	2016-12-11 23:30:00	2016-12-10	2016-12-17	1	0	0	0		0	1	5	81							1	1	6	0	9
3	2	79	152	58.5	25.3203	3	2016-12-11 23:30:00	2016-12-08	2016-12-26	1	0	0	0		0	4	5	86							2	4	9	3	17
3	1	99	173	64.7	21.6178	3	2016-12-12	2016-12-10	2016-12-17	1	0	0	0		0	2	5	87							2	6	13	7	25
3	1	45				21	2016-12-12 01:32:00	2016-12-12	2016-12-13	0	0	0	0		0	5	3	32							5	4	10	7	0
1	2	54	155	58.6	24.3913	2	2016-12-12 08:34:00	2016-12-11	2016-12-14	0	0	0	0		0	2	3	36		152					5	7	11	7	35
3	1	77	177.6	61.5	19.498	13	2016-12-12 13:00:00	2016-11-10	2017-01-19	1	0	1	1	2016-12-12	1	1	2	188	1	78					5	7	12	8	26
3	1	77	167	48.6	17.4262	21	2016-12-12 08:55:00	2016-12-13	2016-12-25	0	0	0	1	2016-12-14	0	2	1	83							5	2	4	1	9
1	2	59	156.1	53.7	22.0378	2	2016-12-13 09:59:00	2016-12-03	2016-12-13	0	1	1	0		0	6	99								7	6	13	7	4
3	1	99	173	67.6	22.5868	3	2016-12-14 07:51:00	2016-12-10	2016-12-17	1	0	0	0		0	2	5	87							3	5	11	4	21
3	1	63	174.4	59.4	19.5296	5	2016-12-14 01:00:00	2016-12-12	2017-01-13	1	0	0	1	2016-12-16	0	6	1	89	3	33	2	146			4	7	15	8	43
2	1	85	164	57.9	21.5274	1	2016-12-13 15:07:00	2016-12-13	2016-12-27	1	0	0	0		0	3	3	38	5	70					1	5	11	8	35
2	1	68	168	70.3	24.9079	1	2016-12-13 15:11:00	2016-12-12	2017-12-27	0	0	1	1	2016-12-14	1	6	8	41.8							1	2	3	1	12
2	1	63	174.4	59.4	19.5296	5	2016-12-13 21:14:00	2016-12-12	2017-01-13	1	0	0	0		0	2	3	36							2	9	14	7	39
2	2	75	151.7	56.4	24.508	1	2016-12-14 21:32:00	2016-12-09	2017-07-06	1	0	1	1	2016-12-15	1	2	3	35							6	5	11	4	24
3	1	81	157.2	35	14.1633	21	2016-12-16 03:29:00	2016-12-14	2016-12-22	1	0	0	0		0	1	1	73							2	5	6	4	13
3	1	87	172	62	20.9573	1	2016-12-16 05:00:00	2016-12-15	2016-12-16	0	1	1	0		0	1	3	32							4	5	10	4	31
3	1	63	174.4	58.9	19.3652	5	2016-12-16 05:45:00	2016-12-12	2017-01-13	1	0	1	1	2016-12-16	1	2	3	40							7	4	10	6	26
4	1	76	162.2	66.1	25.1246	2	2016-12-16 11:30:00	2016-12-07	2017-01-09	1	0	0	0		0	2	5	88							2	2	7	3	9
4	1	61	162	54	20.5761	2	2016-12-16 13:49:00	2016-12-15	2016-12-21	1	0	0	0		0	2	99								3	3	8	2	12
1	2	67	141	39.7	19.9688	10	2016-12-16 21:30:00	2016-12-13	2016-12-29	1	0	0	1	2016-12-14	0	2	5	88							3	1	8	2	4
1	1	76	162.2	67	25.4667	2	2016-12-15 07:09:00	2016-12-07	2017-01-09	1	0	0	0		0	2	3	8							3	2	7	3	9
1	1	58	164.1	76.3	28.334	2	2016-12-16 16:28:00	2016-11-22	2016-12-22	0	0	0	1	2016-12-18	0	1	3	32							2	6	10	5	26
1	1	58	162	97.2	37.037	2	2016-12-17 07:27:00	2016-12-07	2016-12-20	0	0	0	1	2016-12-07	0	7	7	52							4	4	10	4	20
3	1	74	172	52.4	17.7123	1	2016-12-17 23:05:00	2016-12-15	2016-12-20	1	0	0	0		0	3	3	36							2	6	13	6	31
3	1	84	167	51	18.2868	1	2016-12-18 05:33:00	2016-12-05	2016-12-27	1	0	0	0		0	1	5	87							1	4	9	5	17
3	1	72	168	58.1	20.5853	1	2016-12-19 08:07:00	2016-12-10	2016-12-28	1	0	0	0		0	1	5	87							2	3	11	4	24
3	1	86	164	39.9	14.8349	1	2016-12-19 03:26:00	2016-12-17	2017-01-01	1	0	0	0		0	1	6	7.2							1	2	6	1	24
3	2	86	147	38.1	17.6315	3	2016-12-19 01:29:00	2016-12-18	2016-12-30	1	0	0	0		0	2	5	85							1	5	12	6	17
3	2	76	155	42.3	17.6067	7	2016-12-18 12:40:00	2016-12-13	2017-01-15	0	0	0	0		0	5	5	87							1	3	8	2	9
2	1	86	164	39.9	14.8349	1	2016-12-19 17:52:00	2016-12-17	2017-01-01	1	0	0	0		0	1	5	80							1	2	6	1	21
4	2	33	151	38	16.6659	2	2016-12-19 18:58:00	2016-12-15	2017-01-09	1	0	0	0		0	2	7	61							1	3	8	3	0
4	1	71	169	67.3	23.5636	2	2016-12-20 17:15:00	2016-12-20	2017-01-07	1	0	0	0		0	3	5	88							2	3	9	3	24
4	1	78	163	44.4	16.7112	2	2016-12-20 21:20:00	2016-12-19	2016-12-28	1	0	0	1	2017-03-19	0	4	3	32							2	4	11	3	31
3	2	69	164	69.5	25.8403	4	2016-12-21 12:14:00	2016-12-06	2016-12-28	1	0	0	1	2016-12-06	0	1	3	35	5	86					1	5	14	6	26
3	2	87	140.8	34.4	17.3521	13	2016-12-21 09:04:00	2016-11-14	2017-01-12	1	0	0	1	2016-11-14	0	1	7	61.8							2	2	7	1	9
4	2	57	160	63.5	24.8047	2	2016-12-21 21:00:00	2016-11-20	2016-12-22	1	0	0	0		0	6	5	85							4	5	12	7	25
2	1	80	175	55.6	18.1551	5	2016-12-22 18:10:00	2016-12-20	2016-12-26	0	0	1	1	2016-12-22	1	1	2	154	5	78					7	5	11	7	34
4	1	68	164.2	49.9	18.5078	2	2016-12-23 16:59:00	2016-11-29	2016-12-27	0	0	0	0		0	2	5	47							2	4	11	7	17
3	2	87	140.8	35.5	17.907	1	2016-12-24 07:31:00	2016-11-14	2017-01-12	1	0	0	1	2016-11-14	0	1	5	85							2	2	10	3	9
3	2	56	156.7	61.8	25.1681	15	2016-12-24 11:35:00	2016-12-23	2016-12-26	1	0	0	0		0	2	1	74							1	4	8	3	20
3	1	76	156	52.3	21.4908	7	2016-12-26 06:26:00	2016-12-03	2017-02-01	1	0	0	1	2016-12-19	0	3	1	82							1	2	7	1	9
3	2	78	160	45.5	17.7734	13	2016-12-26 07:04:00	2016-11-13	2017-01-07	1	0	0	1	2016-11-13	0	2	5	83							1	1	3	3	9
3	1	72	168	65.5	23.2072	1	2016-12-26 07:53:00	2016-12-12	2017-01-13	0	0	0	0		0	2	5	82							1	3	9	5	21
3	2	42	165	54.9	20.1653	1	2016-12-26 08:08:00	2016-12-25	2016-12-31	1	0	0	0		0	1	1	88							1	2	3	1	4
3	1	87	140.8	36.2	18.2601	1	2016-12-26 06:56:00	2016-11-14	2017-01-12	1	0	0	1	2016-11-14	0	1	5	74							2	3	11	5	17
3	1	81	175	71.8	23.4449	4	2016-12-24 23:56:00	2016-12-20	2017-01-02	0	0	0	0		0	4	5	89							1	1	6	2	9
3	1	74	169	55.2	19.3271	20	2016-12-25 13:46:00	2016-11-08	2017-01-04	1	0	0	1	2016-11-10	0	1	1	88							1	2	8	1	9
3	1	66	170.2	54.9	18.9519	13	2016-12-26 03:11:00	2016-11-13	2017-02-03	1	0	1	1	2016-12-26	1	5	1	84							7	3	7	2	4
2	1	80	175	60.2	19.6571	5	2016-12-26 14:40:00	2016-12-20	2016-12-26	0	1	1	1	2016-12-22	0	1	1	74	5	85					1	10	16	11	29
2	2	42	165	54.9	20.1653	1	2016-12-26 19:59:00	2016-12-25	2016-12-31	1	0	0	0		0	1	5	87							1	1	7	2	4
4	2	68	164	49.5	18.4042	2	2016-12-26 19:33:00	2016-11-29	2016-12-27	0	1	1	0		0	4	1	43	5	80					5	4	13	7	17
4	1	82	167	50.3	18.0358	2	2016-12-26 21:20:00	2016-12-18	2017-01-27	0	0	0	0		0	4	5	89							3	5	11	6	13
1	2	42	151.7	45.4	19.7281	10	2016-12-27 08:08:00	2016-12-15	2017-01-21	1	0	0	0		0	1	1	65							3	4	3	3	6
3	1	62	163	78	29.3575	18	2016-12-26 23:28:00	2016-12-25	2017-01-03	1	0	1	1	2016-12-27	1	2	5	35							1	2	5	4	16
3	2	38	163	79.7	29.9974	5	2016-12-27 10:30:00	2016-12-22	2017-01-03	1	0	0	0		0	3	5	89							3	1	5	3	0
3	1	77	174	60.1	19.8507	13	2016-12-27 12:50:00	2016-11-11	2017-01-05	1	0	0	0		0	2	1	70							4	5	6	4	9
3	1	69	163	64.7	24.3517	3	2016-12-27 13:28:00	2016-12-26	2017-01-02	1	0	0	0		0	2	1	85							1	4	7	3	4
3	1	89	168.6	61.1	21.4944	5	2016-12-27 13:54:00	2016-12-23	2016-12-29	1	0	0	0		0	2	1	89							1	2	4	1	9
2	1	76	163.2	47.1	17.684	1	2016-12-27 15:54:00	2016-12-24	2017-01-03	1	0	0	0		0	1	3	32							3	5	10	4	35
2	2	61	151.5	38	16.5561	1	2016-12-27 15:19:00	2016-12-27	2017-01-09	1	0	0	0		0	2	6	7.235	10	13					1	2	7	2	4
2	1	77	174	60.1	19.8507	13	2016-12-27 19:25:00	2016-11-11	2017-01-05	1	0	0	0		0	6	1	85							3	2	6	2	9
2	1	79	173	46.3	15.4699	1	2016-12-27 19:26:00	2016-12-24	2016-12-30	0	0	0	0		0	7	5	89							1	4	12	5	21
4	1	31	173	68	22.7204	2	2016-12-28 19:34:00	2016-12-12	2017-02-10	0	0	0	0		0	2	3	32							2	5	7	5	26
2	1	71	174	68.7	22.6912	1	2016-12-29 06:46:00	2016-12-28	2017-01-02	1	0	0	0		0	1	5	79							2	2	11	4	24
2	2	75	151.1	40.9	17.9141	13	2016-12-29 07:35:00	2016-10-14	2016-11-03	1	0	0	0		0	2	5	88							2	4	11	4	9
4	2	70	162	25.7	9.79271	13	2016-12-29 13:28:00	2016-12-01	2017-01-20	1	0	0	0		0	1	3	38							2	4	8	4	31
4	1	82	165	54	19.8347	5	2016-12-29 19:10:00	2016-12-26	2017-01-05	1	0	0	0		0	1	3	36	1	186	5	89			5	5	8	7	35
4	1	81	175	65.9	21.5184	4	2016-12-29 21:15:00	2016-12-20	2017-01-02	0	0	0	0		0	5	5	89							3	2	8	3	21
4	2	69	156	80.5	33.0786	11	2016-12-30 18:30:00	2016-12-29	2017-01-05	1	0	0	0		0	1	1	80							2	4	10	2	4
4	2	70	160	49	19.1406	1	2016-12-30 21:11:00	2016-12-30	2017-02-12	1	0	1	1	2016-12-30	1	2	2	143	3	32	5	88			4	8	13	8	44
1	1	52	174	63.1	20.8416	10	2016-12-30 11:06:00	2016-12-28	2017-01-03	1	0	0	0		0	2	1	79							2	3	7	2	0
2	1	76	156	53.3	21.9017	7	2016-12-30 12:00:00	2016-12-03	2017-02-01	1	0	0	1	2016-12-19	0	4	4	39.7	1	78					2	5	9	4	9
2	1	70	168	60.5	21.4357	13	2016-12-30 12:30:00	2016-12-13	2017-01-21	1	0	0	1	2016-12-13	0	1	8	53.2							1	2	4	1	9
2	2	61	149	45	20.2694	1	2016-12-30 07:05:00	2016-12-29	2017-01-03	1	0	0	0		0	1	7	56.4							1	1	4	0	4
2	1	84	168	71.2	25.2268	8	2016-12-30 02:46:00	2016-12-27	2017-01-17	1	0	0	0		0	1	9	4.1	1	64	2	184			2	10	14	9	38
4	1	75	153	66	28.1943	5	2017-01-02 06:02:00	2016-12-27	2017-01-10	1	0	0	0		0	3	2	154							3	5	5	3	22
4	2	49	161	33.6	12.9625	4	2017-01-01 23:07:00	2017-01-01	2017-01-20	1	0	1	1	2017-01-02	1	2	10	12							2	5	6	4	25
4	1	56	171	61.2	20.9295	5	2017-01-01 21:24:00	2017-01-01	2017-01-05	0	0	0	0		0	6	5	89							3	6	14	6	23
4	2	49	161	35.1	13.5411	4	2017-01-02 13:00:00	2017-01-31	2017-01-20	1	0	1	1	2017-01-02	1	2	1	70							3	5	7	4	6
4	1	79	166	46.7	16.9473	1	2017-01-02 12:22:00	2016-12-30	2017-01-06	1	0	0	0		0	1	5	85							2	1	6	2	9
2	2	70	162	26.6	10.1357	13	2016-12-31 09:05:00	2016-12-01	2017-01-20	1	0	0	0		0	1	7	58.1							1	2	6	1	17
3	1	74	158.5	54.9	21.8531	18	2017-01-02 17:35:00	2017-01-02	2017-01-05	1	0	0	0		0	3	2	150							3	5	5	4	30
4	2	75	153	66	28.1943	5	2017-01-03 03:22:00	2016-12-27	2017-01-10	1	0	0	0		0	2	2	188							3	1	2	0	9
4	1	54	160	99.9	39.0234	5	2017-01-02 23:00:00	2016-12-30	2017-05-08	1	0	0	1	2017-01-08	0	3	1	75							2	3	4	2	4
4	1	71	164	50.7	18.8504	14	2017-01-03 09:00:00	2016-12-29	2017-01-13	1	0	1	1	2017-01-03	1	3	99								5	3	9	5	31
4	1	64	163	63	23.7118	1	2017-01-03 11:41:00	2017-01-02	2017-01-19	1	0	1	1	2017-01-03	1	1	99								3	2	4	2	8
3	1	52	160.9	102.2	39.4765	5	2017-01-02 21:12:00	2016-12-30	2017-05-08	1	0	0	0		0	4	1	87							1	2	4	1	4
3	1	74	175	72.3	23.6082	9	2017-01-02 21:00:00	2017-01-02	2017-01-20	1	0	1	1	2017-01-02	1	1	3	38							7	6	13	7	35
3	2	88	145	58.2	27.6813	5	2017-01-02 20:29:00	2017-01-02	2017-01-10	1	0	0	0		0	1	7	58.3							1	3	10	2	21
3	1	42	175	95.3	31.1184	6	2017-01-02 20:53:00	2017-01-02	2017-01-15	0	0	1	1	2017-01-02	1	1	99								7	7	12	6	22
3	1	81	165	45	16.5289	11	2017-01-03 16:34:00	2016-12-31	2017-01-07	1	0	1	1	2017-01-03	1	5	99								4	1	6	2	9
3	1	75	167.4	73.8	26.3357	5	2017-01-03 15:43:00	2017-01-02	2017-01-28	0	0	1	1	2017-01-03	1	4	5	88							5	5	14	7	25
3	1	75	167.4	73.1	26.0859	5	2017-01-03 20:29:00	2017-01-02	2017-01-28	0	0	1	1	2017-01-03	1	4	6	7.1							7	8	15	8	21
4	1	76	168	54	19.1327	3	2017-01-04 05:10:00	2016-12-29	2017-01-18	1	0	0	0		0	5	3	32							3	7	11	6	35
4	1	68	167	102	36.5736	5	2017-01-04 05:00:00	2017-01-02	2017-01-12	0	0	0	0		0	2	2	145							2	6	11	5	17
4	2	63	154	56.9	23.9922	5	2017-01-04 07:10:00	2017-01-02	2017-01-11	1	0	0	0		0	1	5	84							2	3	13	5	19
4	1	22	172	80.6	27.2445	9	2017-01-04 05:49:00	2017-01-03	2017-01-06	1	0	1	1	2017-01-04	1	1	3	34							3	7	10	4	26
4	2	63	154	56.9	23.9922	5	2017-01-04 09:01:00	2017-01-02	2017-01-11	1	0	0	0		0	1	6	7.1	7	106.4					5	3	10	3	16
4	2	76	161.7	66.5	25.4332	1	2017-01-04 09:37:00	2017-01-03	2017-01-18	0	0	0	1	2017-01-06	0	4	5	76							3	3	10	4	9
3	2	76	148.1	63.5	28.951	11	2017-01-04 15:00:00	2017-01-01	2017-01-10	1	0	0	0		0	1	99								1	5	6	4	22
4	1	76	161	64	24.6904	1	2017-01-05 02:40:00	2017-01-03	2017-01-18	0	0	0	1	2017-01-06	0	2	5	80							4	2	10	4	24
4	2	91	148	48.5	22.1421	1	2017-01-05 01:51:00	2017-01-01	2017-01-13	1	0	0	0		0	1	6	7.2	7	56.8	2	163	5	89	4	4	11	5	25
4	1	72	168	61.8	21.8963	1	2017-01-05 07:18:00	2016-12-12	2017-01-13	0	0	0	0		0	2	3	32	5	81					4	3	10	4	31
4	2	91	148	48.5	22.1421	1	2017-01-05 09:06:00	2017-01-01	2017-01-13	1	0	0	0		0	1	2	147	7	57.7					3	6	10	4	44
4	2	76	148	63	28.7619	11	2017-01-05 11:00:00	2017-01-01	2017-01-10	1	0	0	0		0	1	99								3	3	5	2	13
3	1	76	156	52.1	21.4086	7	2017-01-05 17:14:00	2016-12-03	2017-02-01	1	0	0	0		0	3	99								3	5	11	5	25
3	2	91	148.1	48.5	22.1122	1	2017-01-05 18:04:00	2017-01-01	2017-01-13	1	0	0	0		0	1	99								7	3	11	4	21
4	1	76	161	64	24.6904	1	2017-01-06 05:30:00	2017-01-03	2017-01-18	0	0	1	1	2017-01-06	1	2	3	38	5	89					4	6	13	7	31
3	1	77	174	43.6	14.4008	1	2017-01-06 15:10:00	2016-12-22	2017-01-11	0	0	0	0		0	2	5	58							1	4	10	6	17
3	2	57	160.6	50.6	19.6182	18	2017-01-06 16:29:00	2017-01-05	2017-01-16	1	0	1	1	2017-01-06	1	1	1	87							5	2	7	1	4
3	1	80	174	63.7	21.0398	4	2017-01-06 20:05:00	2017-01-06	2017-02-01	1	0	1	1	2017-01-07	1	2	6	7.195							6	5	10	4	17
3	2	40	148	33.9	15.4766	5	2017-01-06 20:54:00	2017-01-06	2017-01-09	0	0	0	0		0	3	1	83							1	4	6	3	0
3	1	76	157.3	59.4	24.0065	5	2017-01-06 20:46:00	2017-01-03	2017-01-20	1	0	0	0		0	6	5	88							1	3	5	3	9
2	1	57	162.9	41.3	15.5635	13	2017-01-06 23:20:00	2016-11-27	2017-01-13	1	0	0	0		0	1	1	84							1	4	3	3	8
1	2	43	178.4	83.5	26.2359	10	2017-01-06 10:49:00	2016-12-27	2017-01-25	1	0	0	0		0	2	1	78							2	3	4	2	4
2	2	67	175.2	60	19.5471	13	2017-01-07 12:13:00	2016-12-06	2017-03-08	1	0	1	1	2017-01-07	1	2	8	48.6							7	1	4	0	4
1	1	69	173.9	49.7	16.4345	10	2017-01-09 07:30:00	2017-01-08	2017-02-08	1	0	0	0		0	1	7	50.5							1	1	3	0	4
4	1	72	165	47.4	17.4105	1	2017-01-09 05:39:00	2017-01-05	2017-04-24	0	0	0	1	2017-01-10	0	2	5	85							4	4	11	5	28
4	2	63	154	57.5	24.2452	1	2017-01-08 18:01:00	2017-01-02	2017-01-11	1	0	0	0		0	1	7	75.3							2	1	3	0	4
1	1	63	163.8	56.3	20.9836	2	2017-01-09 07:56:00	2017-01-06	2017-01-16	1	0	0	0		0	2	5	75	3	34					3	5	11	7	30
4	2	75	148	53.9	24.6074	13	2017-01-09 07:25:00	2016-12-08	2017-01-13	1	0	0	1	2016-12-15	0	1	5	78							3	1	4	3	9
4	2	68	152	55.6	24.0651	13	2017-01-09 06:50:00	2017-01-03	2017-01-16	1	0	0	0		0	2	5	80							3	1	3	3	4
4	2	59	171	44.4	15.1842	1	2017-01-08 23:35:00	2017-01-08	2017-02-13	1	0	0	0		0	2	5	87							3	3	9	3	16
2	1	78	163	46.8	17.6145	2	2017-01-09 15:30:00	2017-01-05	2017-02-03	1	0	0	0		0	2	1	88							4	2	6	1	9
3	1	89	160	44	17.1875	3	2017-01-09 21:51:00	2017-01-09	2017-01-16	0	0	0	0		0	1	7	53.4							4	4	10	4	21
1	1	65	173.8	53.2	17.6121	2	2017-01-10 14:05:00	2016-12-27	2017-01-14	0	0	0	0		0	8	5	84							3	4	10	5	12
4	1	69	163	61.5	23.1473	5	2017-01-10 13:53:00	2017-01-02	2017-01-13	0	0	0	0		0	6	5	88							3	4	10	5	20
3	1	72	164.9	55.5	20.4104	18	2017-01-10 17:52:00	2016-12-24	2017-01-20	1	0	1	1	2017-01-10	1	2	99								7	9	13	7	19
3	2	80	155	66.2	27.5546	1	2017-01-10 17:49:00	2017-01-07	2017-01-11	1	0	0	0		0	1	5	83							1	2	9	5	17
3	1	59	171	45.1	15.4235	1	2017-01-10 16:27:00	2017-01-08	2017-02-13	1	0	0	0		0	2	5	88							1	2	9	4	16
2	1	81	158	55.3	22.1519	10	2017-01-10 16:00:00	2017-01-06	2017-01-17	1	0	0	1	2017-01-06	0	1	1	75							1	3	7	2	13
3	1	69	163	61.5	23.1473	5	2017-01-10 15:45:00	2017-01-02	2017-01-13	0	0	0	0		0	5	5	87							1	4	10	5	20
4	1	75	170	44.5	15.3979	6	2017-01-11 11:44:00	2016-12-15	2017-02-07	1	0	0	1	2016-12-15	0	1	99								4	2	9	1	9
2	1	80	169.6	58.1	20.1987	10	2017-01-11 20:00:00	2017-01-05	2017-01-15	1	0	0	1	2017-01-05	0	1	1	68							7	8	9	8	32
4	1	68	153	65	27.7671	10	2017-01-12 09:53:00	2017-01-10	2017-01-26	1	0	1	1	2017-01-12	1	6	3	60	5	86					3	7	12	5	30
4	1	63	163	41	15.4315	1	2017-01-12 10:46:00	2016-12-30	2017-01-13	0	0	1	1	2017-01-12	1	2	1	76	2	146					4	9	15	7	43
4	1	59	171	54.7	18.7066	1	2017-01-12 08:20:00	2017-01-08	2017-02-13	1	0	0	0		0	2	1	89							2	2	9	2	4
2	2	68	135.6	38.2	20.7751	2	2017-01-12 14:30:00	2017-01-10	2017-01-26	0	0	0	0		0	2	2	158							2	7	7	5	17
3	1	74	168.3	56.7	20.0177	1	2017-01-12 15:04:00	2017-01-09	2017-01-16	0	0	1	1	2017-01-12	1	4	99								7	6	16	6	25
3	1	80	175	47.4	15.4776	3	2017-01-12 15:27:00	2017-01-12	2017-02-04	1	0	0	0		0	6	5	87							1	2	10	3	9
3	1	93	167.6	55.4	19.7225	5	2017-01-12 15:17:00	2017-01-12	2017-01-20	1	0	0	0		0	3	1	82							1	4	8	4	15
3	1	63	163	43.9	16.523	1	2017-01-12 16:23:00	2016-12-30	2017-01-13	0	1	1	1	2017-01-12	1	1	99								7	5	15	6	19
3	1	59	171	54.7	18.7066	1	2017-01-12 16:04:00	2017-01-08	2017-02-13	1	0	0	0		0	2	5	77							5	4	11	3	12
2	1	78	175	52.2	17.0449	17	2017-01-12 20:38:00	2017-01-11	2017-01-23	0	0	0	0		0	2	5	89							6	3	12	4	21
1	1	60	164.4	64.8	23.9757	10	2017-01-13 08:01:00	2016-12-12	2017-02-11	1	0	1	1	2017-01-13	1	6	2	160	5	89	4	39.5			3	8	14	8	39
4	1	57	172	47.8	16.1574	5	2017-01-13 05:52:00	2016-12-09	2017-02-04	1	0	0	0		0	3	1	77							3	11	15	10	29
4	1	59	171	41	14.0214	1	2017-01-12 22:45:00	2017-01-08	2017-02-13	1	0	0	0		0	2	1	89							3	3	11	3	12
4	1	44	175	71.8	23.4449	5	2017-01-13 01:38:00	2017-01-02	2017-02-01	0	0	0	0		0	2	1	82							3	2	4	1	6
4	2	83				7	2017-01-13 02:38:00	2016-12-15	2017-02-17	0	0	0	0		0	1	1	88							4	5	13	4	35
4	2	72	165	77.9	28.6134	8	2017-01-13 00:05:00	2017-01-12	2017-02-03	1	0	1	1	2017-01-13	1	2	5	88							4	5	11	6	25
4	1	93	169	52.5	18.3817	4	2017-01-13 09:24:00	2017-01-11	2017-02-14	0	0	0	0		0	2	99								5	7	12	8	22
4	2	79	165	75.4	27.6951	5	2017-01-13 09:44:00	2017-01-11	2017-01-31	0	0	1	1	2017-01-13	1	3	5	70							6	4	13	8	13
2	1	51	162	40.6	15.4702	2	2017-01-13 15:30:00	2016-12-29	2017-01-14	0	1	1	0		0	6	5	85							1	3	12	4	8
4	1	52	172	63	21.2953	10	2017-01-14 11:35:00	2017-01-05	2017-01-19	1	0	0	0		0	1	5	85	4	39.1					4	7	13	8	16
4	1	80	170	56.1	19.4118	6	2017-01-16 06:45:00	2016-12-23	2017-03-17	1	0	0	1	2016-12-24	0	4	1	89							4	3	6	2	22
4	1	57	172	45.6	15.4137	5	2017-01-16 11:00:00	2016-12-09	2017-02-04	1	0	0	0		0	5	10	14							4	7	14	6	20
4	2	78	156	43.4	17.8337	4	2017-01-17 07:04:00	2017-01-11	2017-02-08	1	0	0	1	2017-01-18	0	1	6	7.2	7	59.7					4	3	6	2	13
4	1	57	172	45.6	15.4137	5	2017-01-17 09:00:00	2017-01-09	2017-02-04	1	0	0	0		0	5	1	81	10	14					4	7	10	5	26
4	1	66				1	2017-01-17 10:21:00	2017-01-16	2017-03-08	1	0	0	1	2017-01-18	0	1	7	60.6							3	1	6	1	8
4	1	72	160	56.3	21.9922	21	2017-01-17 13:36:00	2017-01-16	2017-02-13	0	0	0	0		0	8	1	89							2	2	4	1	9
3	1	66				1	2017-01-17 16:10:00	2017-01-16	2017-03-08	1	0	1	1	2017-01-18	1	2	5	88							3	2	10	3	8
4	1	66				1	2017-01-18 09:39:00	2017-01-16	2017-03-08	1	0	1	1	2017-01-18	1	2	7	61.8	8	54.9					3	2	7	1	12
4	1	72	160	55.6	21.7187	21	2017-01-18 07:09:00	2017-01-16	2017-02-13	0	0	0	0		0	6	5	86							3	4	10	4	21
4	2	91	150	53.6	23.8222	3	2017-01-18 09:00:00	2017-01-15	2017-03-20	1	0	0	0		0	1	5	83							3	3	6	5	31
4	2	72	145	71.8	34.1498	5	2017-01-18 08:18:00	2017-01-16	2017-01-22	1	0	0	0		0	6	2	40							3	3	2	1	9
4	1	80	174	65	21.4692	4	2017-01-18 14:18:00	2017-01-06	2017-02-01	1	0	0	1	2017-01-07	0	2	1	76							3	7	9	5	23
2	2	62	155.3	63.8	26.4532	2	2017-01-18 15:44:00	2017-01-04	2017-03-08	0	0	0	0		0	6	3	32							1	8	14	7	30
3	1	66				1	2017-01-18 17:36:00	2017-01-16	2017-03-08	1	0	1	1	2017-01-18	1	2	7	81.3							7	3	9	2	16
2	2	67	144	30.8	14.8534	10	2017-01-18 17:30:00	2017-01-16	2017-01-27	1	0	0	0		0	2	3	36	5	83					1	8	14	10	30
1	2	68	162	63.4	24.1579	10	2017-01-19 07:48:00	2017-01-10	2017-01-19	1	0	0	0		0	1	5	89							1	1	1	0	4
1	1	59	169.7	76.7	26.6337	10	2017-01-20 07:14:00	2017-01-17	2017-01-28	1	0	0	0		0	1	3	38							3	3	7	4	26
4	2	79	160	62.3	24.3359	1	2017-01-23 05:24:00	2017-01-17	2017-01-31	0	0	1	1	2017-01-23	1	1	5	74							5	4	11	7	28
4	1	67	175	59.1	19.298	1	2017-01-23 05:02:00	2016-12-06	2017-03-08	1	0	0	1	2016-12-09	0	4	1	87							4	4	12	3	23
1	2	36	166	52.4	19.0158	2	2017-01-23 07:15:00	2017-01-20	2017-02-20	1	0	0	0		0	6	3	32							2	5	8	4	26
1	1	69	170.8	74.3	25.4691	2	2017-01-23 07:30:00	2017-01-21	2017-02-24	1	0	0	0		0	4	5	79							3	2	9	4	19
1	2	56	151.9	59.8	25.9171	2	2017-01-23 07:55:00	2016-12-22	2017-01-28	0	0	0	0		0	2	3	10	5	80					4	4	11	8	17
1	2	67	144	30	14.4676	10	2017-01-20 13:50:00	2017-01-16	2017-01-27	1	0	1	1	2017-01-20	1	1	7	71.5							6	3	5	2	8
2	2	75	142	53.1	26.3341	10	2017-01-23 19:16:00	2017-01-21	2017-02-09	1	0	0	0		0	2	5	78							1	1	8	3	9
2	2	44	156.6	48.6	19.8177	2	2017-01-23 16:39:00	2016-12-28	2017-01-30	0	0	0	0		0	6	5	85							1	5	11	6	4
2	2	85	150	41.1	18.2667	16	2017-01-23 20:20:00	2017-01-12	2017-01-26	1	0	0	0		0	1	5	86							5	2	10	3	9
4	2	78	146	62	29.0861	11	2017-01-24 13:15:00	2017-01-23	2017-01-29	1	0	0	0		0	1	3	30							3	3	7	3	31
4	1	82	169	53.9	18.8719	1	2017-01-26 05:07:00	2017-01-07	2017-03-15	1	0	0	1	2017-02-01	0	1	5	77.2							3	3	11	3	25
3	1	74	178	63.4	20.0101	1	2017-01-26 15:19:00	2017-01-26	2017-02-14	1	0	0	0		0	2	5	88							1	3	10	3	17
3	1	67	175.2	58.9	19.1888	1	2017-01-25 21:32:00	2016-12-06	2017-03-08	1	0	0	1	2017-01-07	0	1	5	81							5	3	13	4	19
3	1	59	171	42.1	14.3976	1	2017-01-26 16:16:00	2017-01-08	2017-02-13	1	0	0	0		0	1	1	82							1	3	10	2	12
3	1	67	175.2	61.1	19.9055	1	2017-01-26 17:15:00	2016-12-06	2017-03-08	1	0	1	1	2017-01-26	1	1	7	73.5							7	4	13	6	19
2	2	82	169	55.4	19.3971	1	2017-01-31 08:50:00	2017-01-07	2017-03-15	1	0	0	1	2017-02-01	0	1	5	88							4	2	8	3	17
2	1	83	162	61.6	23.472	1	2017-01-31 08:19:00	2017-01-12	2017-02-10	1	0	0	0		0	1	5	88							4	3	11	4	21
4	1	77	162	64.7	24.6533	5	2017-01-31 15:50:00	2017-01-31	2017-02-01	0	1	1	0		0	5	5	86							5	2	10	3	9
3	2	51	152.9	72.5	31.0115	2	2017-02-01 11:06:00	2017-01-26	2017-03-02	0	0	1	1	2017-02-01	1	6	5	87							7	5	10	5	8
2	1	82	170	45	15.5709	1	2017-02-01 09:40:00	2017-01-24	2017-03-04	1	0	0	0		0	1	5	75							2	1	6	3	9
4	1	63	170	55	19.0311	1	2017-01-31 17:17:00	2017-01-30	2017-04-28	1	0	0	0		0	1	7	76.9							3	2	8	2	4
4	1	49	172	58.6	19.808	4	2017-01-31 21:45:00	2017-01-07	2017-03-01	0	0	0	0		0	8	99								5	5	14	7	19
2	2	71	171.1	67.1	22.9204	16	2017-01-23 21:30:00	2017-01-23	2017-02-07	1	0	0	0		0	1	1	86							3	2	7	3	9
3	1	55	171.1	67.2	22.9546	10	2017-02-02 08:47:00	2017-01-31	2017-02-09	1	0	0	0		0	1	1	79							1	3	4	2	4
2	1	76	170	42.2	14.6021	20	2017-02-02 11:33:00	2017-02-01	2017-02-02	0	1	1	1	2017-02-02	1	2	1	88							7	5	13	4	25
2	1	63	170	54.3	18.7889	1	2017-02-02 12:30:00	2017-01-30	2017-04-28	1	0	0	0		0	1	5	65							3	1	7	4	4
1	2	70	157	55.8	22.6378	16	2017-02-02 18:56:00	2017-02-14	2017-02-03	0	1	1	1	2017-02-02	1	4	6	7.191							7	4	11	5	31
4	1	63	170	53.9	18.6505	1	2017-02-02 16:55:00	2017-01-30	2017-04-28	1	0	1	1	2017-02-02	1	1	7	93.3							5	4	11	4	23
2	2	54	153.7	41.2	17.4401	15	2017-02-03 11:29:00	2017-01-31	2017-02-24	0	0	0	0		0	2	10	14							1	3	2	2	4
2	1	66	159	55.5	21.9532	12	2017-02-03 13:27:00	2017-01-31	2017-02-15	1	0	0	0		0	3	5	88							1	1	6	3	4
4	1	82	164	54	20.0773	1	2017-02-03 19:18:00	2017-02-02	2017-02-08	0	0	0	0		0	1	2	143							3	5	9	4	30
3	1	76	163.1	62.7	23.57	2	2017-02-06 08:01:00	2017-01-11	2017-02-10	0	0	0	0		0	6	5	89							3	2	9	1	24
2	2	79	165	61.6	22.6263	5	2017-02-06 02:00:00	2017-02-04	2017-03-04	1	0	1	1	2017-02-06	1	6	3	40	1	81					7	5	15	6	31
2	1	52	161	85	32.7919	5	2017-02-06 02:00:00	2016-12-30	2017-05-08	1	0	0	1	2017-01-08	0	1	5	82							1	5	13	7	15
2	1	53	168.5	85.9	30.2547	21	2017-02-06 13:00:00	2017-02-05	2017-02-09	1	0	0	0		0	1	8	49							4	5	8	3	15
3	2	36	161	70.5	27.198	2	2017-02-06 11:38:00	2017-02-02	2017-03-28	1	0	0	0		0	1	5	82							1	1	5	0	0
1	1	58	171.2	65.4	22.3136	10	2017-02-06 19:02:00	2016-12-22	2017-03-07	1	0	1	1	2017-02-06	1	1	3	36							7	6	10	6	30
4	1	70	168	47.6	16.8651	1	2017-02-06 20:49:00	2017-01-31	2017-02-19	0	0	0	1	2017-02-08	0	1	5	89							3	3	7	2	17
2	1	76	158	51.5	20.6297	1	2017-02-08 09:00:00	2017-02-07	2017-02-23	0	0	0	0		0	1	5	88							2	3	9	4	17
3	2	62	159	86	34.0176	17	2017-02-08 10:55:00	2017-02-05	2017-02-16	1	0	0	0		0	1	2	167							1	4	5	3	17
2	1	70	168	47.9	16.9714	1	2017-02-08 11:37:00	2017-01-31	2017-02-19	1	0	1	1	2017-02-08	1	1	1	60	5	72					7	4	9	6	15
4	2	45	156	56.7	23.2988	8	2017-02-08 15:38:00	2017-02-08	2017-02-12	1	0	0	0		0	1	2	40							3	1	1	0	0
4	2	82	157	66	26.7759	21	2017-02-08 15:16:00	2017-02-08	2017-02-14	1	0	0	0		0	1	1	75	5	88					3	4	9	6	17
1	2	62	159	86	34.0176	17	2017-02-08 17:30:00	2017-02-05	2017-02-16	1	0	0	0		0	1	99								2	2	2	1	4
4	1	77	171.1	66	22.5447	14	2017-02-08 18:13:00	2017-02-01	2017-02-21	1	0	0	0		0	1	5	87							4	1	6	2	9
2	2	87	145	35.5	16.8847	1	2017-02-09 07:41:00	2017-02-05	2017-02-25	0	0	0	0		0	1	2	162	3	34	5	77			1	6	13	8	44
2	1	76	164.8	65.6	24.154	2	2017-02-09 09:39:00	2017-02-07	2017-02-17	1	0	0	0		0	6	10	14							1	2	4	1	9
2	2	78	142.7	40.3	19.7905	3	2017-02-09 11:03:00	2017-02-07	2017-03-05	0	0	0	0		0	2	10	14							1	3	2	2	13
4	1	81	159	73.7	29.1523	11	2017-02-09 14:11:00	2017-02-05	2017-03-11	1	0	0	0		0	1	7	50.8							3	1	5	0	9
2	1	81	159.1	73.7	29.1157	11	2017-02-10 06:45:00	2017-02-05	2017-02-11	0	0	0	0		0	1	7	58.2							1	1	4	0	9
4	1	76	158	51.7	20.7098	1	2017-02-10 15:58:00	2017-02-07	2017-02-23	0	0	0	0		0	1	5	82							5	3	10	5	24
1	2	77	141.4	41	20.5062	2	2017-02-10 19:07:00	2017-02-09	2017-03-05	1	0	0	0		0	2	3	34							3	4	10	5	31
4	1	80	162	67.6	25.7583	11	2017-02-10 19:32:00	2017-02-09	2017-03-10	1	0	0	0		0	5	5	80	8	44.6					4	3	5	4	9
4	1	42	174	65	21.4692	13	2017-02-10 21:20:00	2017-01-31	2017-03-02	0	0	0	0		0	2	2	170	3	48	4	39.6			5	11	11	11	35
1	2	44	152	43.4	18.7846	10	2017-02-11 07:00:00	2017-02-09	2017-02-12	1	0	0	0		0	1	1	83							2	2	6	1	0
1	2	60	155	59.9	24.9324	2	2017-02-11 08:54:00	2017-02-10	2017-02-21	1	0	0	0		0	6	1	75							2	3	8	3	8
4	1	62	164	63	23.4236	4	2017-02-11 05:37:00	2017-02-10	2017-02-12	1	0	0	0		0	3	10	9							4	3	3	3	8
2	1	65	172.5	43.3	14.5516	1	2017-02-13 04:52:00	2016-12-08	2017-02-17	0	0	0	1	2017-01-13	0	3	2	141							3	6	12	5	39
3	1	62	167	65.1	23.3425	10	2017-02-13 07:59:00	2017-02-07	2017-02-15	1	0	0	0		0	4	5	77							1	1	0	0	4
3	1	77	158	52.5	21.0303	2	2017-02-13 12:13:00	2017-02-10	2017-02-14	1	0	0	0		0	1	5	89							4	2	8	3	9
4	1	32	164	58	21.5645	15	2017-02-13 17:46:00	2017-02-13	2017-02-16	1	0	0	0		0	2	1	71							3	3	4	2	4
2	1	65	172.5	43.3	14.5516	1	2017-02-14 01:00:00	2016-12-08	2017-02-17	0	0	0	1	2017-01-13	0	1	2	146							1	5	9	4	29
2	1	80	162	68	25.9107	11	2017-02-14 07:08:00	2017-02-09	2017-03-10	1	0	0	0		0	1	7	53.6							3	1	4	0	9
1	1	79	168.5	53.5	18.8432	16	2017-02-14 19:07:00	2017-02-13	2017-02-23	1	0	0	0		0	3	7	58							2	1	2	0	9
1	1	68	150.1	42.15	18.7084	2	2017-02-14 20:20:00	2017-02-02	2017-02-23	0	0	0	0		0	2	5	84							4	4	10	6	20
4	2	79	153	71.8	30.672	1	2017-02-14 12:58:00	2017-02-14	2017-03-09	1	0	0	1	2017-02-16	0	3	5	88							4	4	10	5	25
3	1	70	173.1	65.4	21.8265	2	2017-02-15 00:05:00	2017-02-14	2017-03-16	0	0	0	0		0	6	5	87							1	1	6	1	9
3	1	68	150.1	42.1	18.6862	2	2017-02-14 18:25:00	2017-02-02	2017-02-23	0	0	0	0		0	1	5	89							1	5	11	4	20
1	1	81	167.3	70.7	25.2597	10	2017-02-15 20:00:00	2017-02-04	2017-03-27	1	0	1	1	2017-02-15	1	4	3	32							7	3	6	2	31
1	1	66	170.7	73.7	25.293	2	2017-02-14 21:00:00	2017-02-01	2017-02-16	1	0	0	0		0	3	1	77							2	4	4	2	8
4	2	79	150	33	14.6667	21	2017-02-15 08:35:00	2017-02-14	2017-03-08	1	0	0	0		0	6	7	60							3	4	9	3	17
4	1	58	153	51.3	21.9146	11	2017-02-15 19:45:00	2017-02-14	2017-02-21	1	0	0	0		0	1	1	77							4	3	6	2	8
4	2	29				15	2017-02-15 20:18:00	2017-02-15	2017-03-17	1	0	0	0		0	1	1	75							4	3	3	2	6
2	1	69	163.1	69.3	26.0511	1	2017-02-16 08:12:00	2017-02-07	2017-03-02	1	0	0	0		0	2	5	89							3	4	11	5	23
2	1	26	150	67.4	29.9556	1	2017-02-15 12:30:00	2017-02-15	2017-02-19	1	0	1	1	2017-02-15	1	2	5	78							7	3	11	6	12
2	2	75	154.6	56.6	23.6809	6	2017-02-15 14:01:00	2017-02-13	2017-03-03	1	0	0	1	2017-02-25	0	1	2	49							1	2	2	1	9
3	1	76	161.2	77.1	29.6705	10	2017-02-15 04:00:00	2017-02-12	2017-02-23	1	0	1	1	2017-02-15	1	1	5	80							3	7	12	6	21
4	2	79	153	71.6	30.5865	1	2017-02-16 16:52:00	2017-02-14	2017-03-09	1	0	1	1	2017-02-16	1	3	2	148							5	6	12	6	44
4	1	66	167	92.4	33.1313	14	2017-02-16 21:38:00	2017-02-08	2017-04-29	1	0	1	1	2017-02-16	1	1	1	74	3	32					5	5	11	3	30
3	2	36	166	52.5	19.0521	2	2017-02-16 12:33:00	2017-01-20	2017-02-20	1	0	0	0		0	6	5	80							5	4	7	3	16
4	1	84	150	41.4	18.4	1	2017-02-16 21:42:00	2017-02-07	2017-03-31	1	0	0	1	2017-02-07	0	3	5	86							2	2	9	3	21
4	2	65	138	58	30.4558	11	2017-02-17 14:44:00	2017-02-13	2017-02-20	1	0	0	0		0	1	1	81							3	2	3	1	4
4	2	44	159	59.1	23.3772	15	2017-02-17 20:47:00	2017-02-17	2017-02-20	1	0	0	0		0	1	4	40.2							4	4	6	3	4
3	2	83	150.2	57.1	25.3102	2	2017-02-19 19:31:00	2017-02-01	2017-03-07	0	0	0	0		0	1	5	88							1	1	7	2	9
3	1	68	150.1	41	18.198	2	2017-02-19 09:08:00	2017-02-02	2017-02-23	0	0	0	0		0	1	5	84							3	4	10	6	16
3	1	73	169	61.5	21.5329	1	2017-02-20 09:46:00	2017-02-14	2017-03-11	1	0	0	1	2017-02-14	0	3	5	84	1	84					2	3	11	4	25
3	1	51	152.1	51	22.0451	21	2017-02-20 08:34:00	2017-02-20	2017-02-26	0	0	0	0		0	5	3	38	2	166	4	38.9			4	10	10	9	35
1	1	58	163.9	58.1	21.6281	2	2017-02-17 21:08:00	2017-02-13	2017-02-18	0	1	1	0		0	6	1	57							7	5	5	4	29
4	2	66	155	46	19.1467	1	2017-02-20 14:19:00	2017-02-19	2017-03-13	1	0	1	1	2017-02-21	1	2	5	88							5	5	13	6	19
1	2	81	151	60.7	26.6216	2	2017-02-20 18:41:00	2017-02-09	2017-03-12	0	0	0	0		0	5	2	143	3	36- 장비인터페이스					3	6	9	6	37
4	1	57	170	70.6	24.4291	21	2017-02-22 20:32:00	2017-02-21	2017-03-04	0	0	0	1	2017-03-04	0	5	1	83							4	3	7	2	16
4	2	30	170	60	20.7612	11	2017-02-22 21:00:00	2017-02-21	2017-02-28	1	0	0	0		0	1	1	81							3	2	3	1	4
3	1	55	168.5	58.4	20.569	2	2017-02-22 11:41:00	2017-02-13	2017-03-11	0	0	0	0		0	9	1	87							1	4	7	3	4
4	2	54	153	52.3	22.3418	15	2017-02-23 12:00:00	2017-01-31	2017-02-24	0	0	0	0		0	4	10	7							5	4	5	3	12
4	1	84	150	41.5	18.4444	1	2017-02-23 11:49:00	2017-02-07	2017-03-31	1	0	0	1	2017-02-07	0	3	5	88							4	1	7	3	9
1	2	81	151	60.3	26.4462	2	2017-02-23 18:05:00	2017-01-09	2017-03-12	0	0	0			0	3	3	37							5	5	8	5	35
1	2	76	153	62.6	26.7419	7	2017-02-24 13:16:00	2017-02-20	2017-04-17	1	0	1	1	2017-02-24	1	1	99								7	4	7	3	21
4	1	73	161	47.6	18.3635	1	2017-02-24 21:04:00	2017-01-10	2017-03-14	1	0	0	0		0	4	5	84							4	2	8	4	9
1	1	64	163.7	68.7	25.6365	2	2017-02-25 09:14:00	2017-02-15	2017-06-12	1	0	0	0		0	2	1	80							1	3	7	1	4
3	1	57	160.7	54.8	21.2202	10	2017-02-27 08:44:00	2017-02-19	2017-03-07	1	0	0	0		0	1	1	89							1	2	3	1	4
2	1	72	177	80	25.5354	5	2017-02-26 19:28:00	2017-02-15	2017-03-01	0	0	0	0		0	6	8	49.1	9	10.5					5	7	9	5	35
2	1	66	153.9	63.9	26.9789	11	2017-02-27 14:01:00	2017-02-26	2017-03-05	1	0	0	0		0	1	1	67							1	4	3	3	8
4	1	66	153	65.5	27.9807	11	2017-02-27 15:35:00	2017-02-26	2017-03-05	1	0	1	1	2017-02-27	1	1	1	76							5	3	7	2	8
4	1	72	177	76.3	24.3544	5	2017-02-27 21:30:00	2017-02-15	2017-03-01	0	0	0	0		0	2	2	148							5	7	9	6	37
4	1	63	170	51	17.6471	1	2017-02-27 21:05:00	2017-01-30	2017-04-28	1	0	0	1	2017-02-02	0	1	5	84							3	3	11	6	12
3	1	85	162.8	62.1	23.4306	2	2017-02-28 00:36:00	2017-02-27	2017-03-17	1	0	0	0		0	6	5	86							1	1	6	1	9
3	2	77	143.5	50.6	24.5724	2	2017-02-28 10:05:00	2017-02-27	2017-03-15	1	0	0	0		0	7	1	82							3	4	5	3	25
2	1	63	170	51.2	17.7163	1	2017-02-28 08:30:00	2017-01-30	2017-04-28	1	0	1	1	2017-02-28	1	1	5	80							7	3	11	5	16
4	1	42	174	64.3	21.2379	13	2017-02-28 14:53:00	2017-01-31	2017-03-02	1	0	0	0		0	2	2	150							2	8	8	8	25
1	1	70	173.1	56.5	18.8562	2	2017-02-28 20:04:00	2017-02-14	2017-03-16	0	0	0	0		0	7	5	78							3	4	12	6	21
4	2	60	153	47.6	20.3341	5	2017-02-28 20:37:00	2017-02-08	2017-03-04	1	0	0	0		0	6	1	56							3	5	4	4	10
2	2	71	138	45	23.6295	9	2017-03-02 09:17:00	2017-03-01	2017-03-13	1	0	0	0		0	1	7	75.1							4	3	11	5	21
1	1	62	170	52.4	18.1315	1	2017-03-02 07:30:00	2017-02-23	2017-03-14	0	0	0	1	2017-03-08	0	1	5	82							7	3	10	5	12
2	1	84	150	40.8	18.1333	1	2017-03-02 04:20:00	2017-02-07	2017-02-07	1	0	1	1	2017-03-02	1	2	3	32							7	5	15	7	28
1	1	59	177	70.9	22.6308	7	2017-03-02 17:43:00	2017-02-28	2017-03-15	1	0	1	1	2017-03-02	1	1	99								7	5	13	5	16
1	1	67	158	32.5	13.0187	13	2017-03-02 17:40:00	2017-01-16	2017-03-08	1	0	0	0		0	2	5	88							2	3	5	4	8
1	1	73	169	61.3	21.4628	13	2017-03-02 21:02:00	2017-02-14	2017-03-11	1	0	0	1	2017-02-14	0	3	1	89							3	2	7	1	9
2	1	52	166.4	59.6	21.5248	5	2017-03-03 05:00:00	2017-02-21	2017-03-03	0	1	1	0		0	6	3	32							1	3	7	3	22
2	2	76	147	32.7	15.1326	1	2017-03-03 12:43:00	2017-03-01	2017-03-17	1	0	1	1	2017-03-04	1	1	1	77							3	11	15	8	35
3	2	85	149.2	57.2	25.6956	10	2017-03-03 08:54:00	2017-03-02	2017-03-11	1	0	0	0		0	2	3	34							1	5	7	4	21
2	1	65	171.8	67	22.7001	5	2017-03-03 13:47:00	2017-02-25	2017-03-05	0	0	0	0		0	6	1	79							3	5	8	4	12
1	1	65	165.1	81.1	29.7527	1	2017-03-03 16:51:00	2017-03-02	2017-03-04	1	0	0	0		0	1	5	81							2	4	7	6	30
1	2	74	166.1	66.1	23.9586	10	2017-03-03 19:06:00	2017-02-26	2017-03-09	1	0	1	1	2017-03-03	1	1	2	162							6	5	10	4	34
1	2	74	157	42	17.0392	13	2017-03-03 21:07:00	2017-02-17	2017-03-27	1	0	0	0		0	2	7	50.5							3	1	0	0	9
1	1	19	163	70.9	26.6852	11	2017-03-03 19:00:00	2017-02-27	2017-03-14	1	0	0	1	2017-03-02	0	2	4	39.8	3	41					1	9	14	9	30
4	2	71	138	44.2	23.2094	21	2017-03-04 07:29:00	2017-03-01	2017-03-13	1	0	0	0		0	1	7	72							4	2	5	1	17
4	2	78	142	39	19.3414	4	2017-03-04 09:57:00	2017-02-07	2017-03-05	0	0	0	1	2017-03-05	0	5	10	13							4	4	8	6	13
4	1	94	162	65.5	24.9581	6	2017-03-04 09:37:00	2017-02-24	2017-04-04	1	0	0	1	2017-02-28	0	1	7	51.3							3	1	4	0	9
1	1	80	170	55.7	19.2734	5	2017-03-06 09:58:00	2016-12-23	2017-03-17	1	0	0	1	2016-12-24	0	3	5	88	3	32					3	3	10	4	35
3	1	86	165	56.4	20.7163	5	2017-03-06 16:25:00	2017-03-05	2017-04-03	1	0	1	1	2017-03-06	1	6	5	60							7	4	12	6	13
1	2	66	155	41	17.0656	1	2017-03-07 07:13:00	2017-02-19	2017-03-13	1	0	0	1	2017-02-21	0	2	3	39							3	7	8	7	26
2	2	76	143.3	52.2	25.4202	16	2017-03-07 08:00:00	2017-03-01	2017-04-10	1	0	0	0		0	1	2	150							3	4	4	3	22
1	1	78	162	53.1	20.2332	4	2017-03-07 09:58:00	2017-02-15	2017-03-13	0	0	1	1	2017-03-07	1	2	99								5	2	7	2	21
2	1	76	168	46	16.2982	16	2017-03-07 11:00:00	2017-02-10	2017-03-13	1	0	0	0		0	1	99								5	6	11	6	35
3	2	61	163.2	57.2	21.4761	5	2017-03-07 16:15:00	2017-02-04	2017-03-30	1	0	0	0		0	1	2	215							1	5	7	5	17
3	2	81	144.3	53.2	25.5493	1	2017-03-07 19:28:00	2016-12-09	2017-03-22	1	0	0	1	2017-02-08	0	3	2	150							1	4	8	3	22
3	1	81	172	62.6	21.1601	3	2017-03-07 16:16:00	2017-03-07	2017-03-14	1	0	0	0		0	1	1	74							4	3	9	2	9
2	1	75	158.8	66.3	26.2913	10	2017-03-08 10:29:00	2017-03-05	2017-04-08	1	0	1	1	2017-03-08	1	6	10	14							7	3	5	2	24
1	1	94	170	66	22.8374	5	2017-03-08 07:19:00	2017-02-24	2017-04-03	1	0	0	0		0	2	1	89							1	5	11	3	31
1	1	34				1	2017-03-08 07:25:00	2017-03-06	2017-03-17	1	0	0	1	2017-03-10	0	1	5	88							2	1	7	2	0
1	1	96				5	2017-03-09 07:30:00	2017-03-02	2017-03-13	1	0	0	0		0	5	1	88							4	4	5	3	13
1	1	76	173	55.3	18.4771	5	2017-03-09 11:00:00	2017-03-08	2017-03-11	0	0	0	0		0	2	5	80							5	2	9	4	17
1	2	71	138	43.7	22.9469	9	2017-03-09 11:05:00	2017-03-01	2017-03-13	1	0	0	0		0	1	7	66.3							2	1	5	0	9
1	2	80	148	34.2	15.6136	1	2017-03-09 11:02:00	2017-02-20	2017-03-17	1	0	0	1	2017-02-20	0	1	7	63.3							2	1	6	1	13
3	2	82	151.3	36.1	15.7699	5	2017-03-09 14:59:00	2017-02-26	2017-04-05	1	0	0	0		0	3	5	88							4	7	12	6	25
3	2	88	153	49.2	21.0176	11	2017-03-09 16:00:00	2017-03-04	2017-03-16	1	0	0	0		0	1	1	77							1	3	4	2	13
3	1	44	172	79.6	26.9064	20	2017-03-09 18:20:00	2017-01-12	2017-04-27	1	0	1	1	2017-03-09	1	1	2	86							7	5	11	6	21
2	1	87	166	58.2	21.1206	10	2017-03-09 23:53:00	2017-03-06	2017-03-23	1	0	0	1	2017-03-06	0	1	5	87							2	1	6	2	9
1	1	65	157.3	58.4	23.6024	5	2017-03-10 13:21:00	2017-03-02	2017-04-30	0	0	0	0		0	6	1	74							3	4	8	3	8
1	2	80	148	33.5	15.294	1	2017-03-10 13:00:00	2017-02-20	2017-03-17	1	0	0	1	2017-02-20	0	1	7	59.6							3	2	5	2	17
1	1	44	172	78	26.3656	20	2017-03-11 07:08:00	2017-01-12	2017-04-27	1	0	0	1	2017-03-09	0	2	3	130?							6	5	8	5	12
1	2	80	150	44.3	19.6889	1	2017-03-11 07:24:00	2017-03-10	2017-04-03	1	0	0	0		0	1	5	80							5	2	10	4	17
2	1	59	168	71.4	25.2976	10	2017-03-13 07:14:00	2017-02-27	2017-04-07	1	0	0	1	2017-03-10	0	2	2	172							2	3	3	3	12
1	1	94	162.9	65.4	24.6454	13	2017-03-13 07:25:00	2017-02-24	2017-04-04	1	0	0	1	2017-02-26	0	1	5	86							3	2	5	3	17
4	2	74	152	55.3	23.9352	2	2017-03-13 16:00:00	2017-03-06	2017-03-28	1	0	0	0		0	6	2	49							2	2	1	1	9
1	1	81	175	53.7	17.5347	1	2017-03-14 10:00:00	2017-03-02	2017-04-02	0	0	1	1	2017-03-14	1	1	99								7	5	12	6	21
4	1	55	164	86	31.975	2	2017-03-13 21:48:00	2017-03-13	2017-03-29	1	0	0	0		0	3	1	85							3	3	8	2	20
2	2	81	154.7	51.7	21.6028	4	2017-02-17 08:00:00	2017-02-16	2017-03-28	0	0	1	1	2017-02-17	1	2	5	86							7	6	10	7	9
1	2	59	156.5	68.35	27.9068	18	2017-03-15 09:12:00	2017-03-13	2017-03-25	1	0	0	0		0	2	1	84							3	9	12	7	20
4	1	56	178	67	21.1463	2	2017-03-15 20:00:00	2017-03-13	2017-03-21	1	0	0	0		0	6	2								3	4	3	3	17
3	1	70	169.4	48.5	16.9011	14	2017-03-15 18:59:00	2017-03-05	2017-03-20	1	0	0	0		0	1	5	78							1	4	10	6	25
3	1	67	174	67.4	22.2619	14	2017-03-15 21:22:00	2017-02-20	2017-04-27	1	0	0	1	2017-02-28	0	1	2	151							1	5	5	4	17
3	2	86	147	47.7	22.0741	13	2017-03-15 15:46:00	2017-02-26	2017-04-11	1	0	0	1	2017-02-28	0	4	8	29.9							1	2	3	1	9
3	1	75	160	33.2	12.9687	1	2017-03-15 21:16:00	2017-03-15	2017-04-19	1	0	0	0		0	4	1	78							3	6	9	5	21
3	1	77	163.2	65.4	24.5549	5	2017-03-15 21:03:00	2017-03-13	2017-04-06	0	0	0	0		0	8	5	78							3	4	12	6	17
1	1	79	164.5	65.4	24.1683	1	2017-03-16 07:27:00	2017-03-13	2017-03-18	1	0	0	0		0	1	3	32							3	6	10	6	31
1	2	87	140.8	30.6	15.4353	1	2017-03-16 07:25:00	2017-03-13	2017-03-18	1	0	0	0		0	2	1	89							3	2	8	1	9
2	1	73	155.8	56.3	23.1939	17	2017-03-17 11:25:00	2017-03-07	2017-04-07	1	0	0	1	2017-03-14	0	1	5	86							7	2	8	3	21
4	2	68	173	59.2	19.7801	19	2017-03-17 20:40:00	2017-03-17	2017-03-19	1	0	0	0		0	1	99								5	7	15	9	30
3	2	79	153.4	56	23.7978	5	2017-03-18 07:06:00	2017-03-16	2017-03-20	1	0	0	0		0	6	10	9							2	3	6	2	21
4	1	70	172	68.3	23.0868	16	2017-03-15 08:39:00	2017-03-15	2017-05-11	1	0	0	1	2017-03-18	0	1	5	88							5	3	7	4	9
4	1	67	158	84	33.6485	2	2017-03-18 09:27:00	2017-03-08	2017-04-27	1	0	0	0		0	2	10	13							3	2	3	1	12
3	1	88				1	2017-03-18 09:58:00	2017-03-18	2017-03-29	1	0	1	1	2017-03-18	1	1	5	75							7	5	10	7	21
3	1	75	160	36.9	14.4141	1	2017-03-18 09:50:00	2017-03-15	2017-04-19	1	0	0	1	2017-03-30	0	2	1	76							1	6	9	5	21
3	2	84	162	65.6	24.9962	4	2017-03-17 23:15:00	2017-03-13	2017-04-04	1	0	0	1	2017-03-13	0	1	3	32							1	3	8	3	31
2	1	67	158	84.3	33.7686	2	2017-03-19 21:50:00	2017-03-08	2017-04-27	1	0	0	0		0	6	10	9							5	2	4	1	16
1	1	72	171.3	76.8	26.1726	1	2017-03-20 07:32:00	2017-02-27	2017-05-04	1	0	0	0		0	6	5	66							2	1	6	3	9
1	1	65	157.3	57.1	23.077	5	2017-03-20 07:35:00	2017-03-02	2017-04-30	1	0	0	0		0	6	1	85							2	2	3	1	4
1	1	83	172	62.3	21.0587	18	2017-03-20 07:30:00	2017-03-19	2017-03-22	1	0	0	0		0	2	3	32							2	6	7	5	31
3	1	30	168.3	137.4	48.5086	20	2017-03-20 16:55:00	2017-03-07	2017-04-03	1	0	1	1	2017-03-20	1	1	5	40							7	2	7	1	0
3	2	70	151.5	65.7	28.6246	7	2017-03-20 20:39:00	2017-02-10	2017-05-24	1	0	0	0		0	1	5	88							2	5	12	6	13
3	2	84	162	64	24.3865	4	2017-03-20 21:19:00	2017-03-13	2017-04-04	1	0	0	1	2017-03-13	0	1	99								1	2	7	1	21
2	1	51	161.4	63.8	24.4914	2	2017-03-21 01:34:00	2017-03-05	2017-04-14	1	0	0	0		0	1	5	85							1	2	6	3	15
1	2	52	144	49.3	23.7751	9	2017-03-21 10:32:00	2017-03-17	2017-03-23	1	0	0	0		0	3	1	73							2	3	5	2	4
1	1	74	154.7	56.4	23.5667	4	2017-03-21 13:03:00	2017-03-21	2017-04-09	1	0	0	0		0	1	10	11							3	4	4	3	25
4	2	65	158	70	28.0404	2	2017-03-21 16:09:00	2017-03-14	2017-04-10	1	0	1	1	2017-03-21	1	2	1	85							3	6	14	4	16
3	1	95	170	63.5	21.9723	5	2017-03-21 16:53:00	2017-02-24	2017-04-03	1	0	0	1	2017-02-24	0	1	7	66.8							5	7	15	7	31
3	1	81	174	76.8	25.3666	1	2017-03-21 16:46:00	2017-03-20	2017-04-01	1	0	0	0		0	6	1	75							1	4	9	3	24
3	2	80	150	59.5	26.4444	1	2017-03-21 16:12:00	2017-03-13	2017-03-25	1	0	0	0		0	1	5	89	1	80					1	3	9	3	15
3	1	70	168.2	60.3	21.314	21	2017-03-21 16:23:00	2017-03-20	2017-03-28	0	0	0	0		0	2	5	87							1	1	6	2	9
2	1	74	163	49.7	18.706	13	2017-03-22 09:06:00	2017-03-01	2017-05-12	1	0	0	0		0	2	3	32							4	6	10	4	31
4	2	51	161	65.1	25.1148	2	2017-03-22 21:09:00	2017-03-05	2017-04-14	1	0	0	0		0	2	3	32							4	5	9	4	26
3	1	81	161.1	52.7	20.3058	5	2017-03-22 18:00:00	2017-03-14	2017-03-30	0	0	0	0		0	6	1	63							5	7	9	6	19
3	2	74	140.5	42.5	21.5296	8	2017-03-22 21:14:00	2017-03-22	2017-03-28	1	0	0	0		0	2	99								3	1	3	1	9
1	2	78	158	51.6	20.6698	9	2017-03-23 07:16:00	2017-03-17	2017-04-10	1	0	0	0		0	6	5	89							5	3	12	4	17
1	1	56	171.6	67	22.7531	5	2017-03-22 07:46:00	2017-03-15	2017-03-30	0	0	0	0		0	9	10	13							4	3	4	2	4
1	1	60	166.2	51.3	18.5719	18	2017-03-22 07:13:00	2017-03-21	2017-03-24	1	0	0	0		0	7	7	50.7	6	7.242					2	1	3	0	4
1	1	70	168.2	61.1	21.5968	2	2017-03-23 15:20:00	2017-03-20	2017-03-28	0	0	0	0		0	9	5	89							2	2	9	3	17
3	1	88	153.1	41.7	17.7904	7	2017-03-23 15:30:00	2017-03-10	2017-04-14	1	0	0	0		0	4	5	71							3	3	13	5	24
1	2	83	155	48.5	20.1873	3	2017-03-24 11:00:00	2017-03-22	2017-04-05	0	0	1	1	2017-03-24	1	4	5	86							3	2	9	4	17
1	1	95	170	63.4	21.9377	5	2017-03-24 07:30:00	2017-03-13	2017-03-30	1	0	0	0		0	2	3	32							1	3	7	2	31
2	1	59	172	72.2	24.4051	2	2017-03-24 07:30:00	2017-02-17	2017-04-01	1	0	0	0		0	6	3	34	5	88					2	5	11	6	30
1	1	92	162	47.7	18.1756	10	2017-03-24 09:00:00	2017-03-23	2017-03-24	1	0	0	0		0	3	1	84							2	2	3	1	13
4	1	70	168	60.9	21.5774	2	2017-03-24 17:41:00	2017-03-20	2017-03-28	0	0	0	0		0	9	5	88							4	2	10	4	21
1	2	76	143.3	50.6	24.641	13	2017-03-25 07:30:00	2017-03-01	2017-04-10	1	0	0	0		0	2	2	184							2	6	8	5	30
1	1	74	175	51.6	16.849	1	2017-03-25 07:31:00	2017-03-08	2017-04-03	0	0	0	0		0	2	1	81							1	4	8	3	13
1	2	40	164	56.3	20.9325	11	2017-03-25 07:24:00	2017-03-21	2017-03-27	1	0	0	0		0	1	5	85							2	1	3	2	0
1	1	94	162.9	65.2	24.57	13	2017-03-25 07:32:00	2017-02-24	2017-04-04	1	0	0	1	2017-02-26	0	4	5	89							2	1	6	2	9
1	2	69	155	68	28.3039	7	2017-03-25 07:26:00	2017-03-24	2017-04-15	1	0	0	0		0	6	2	190							3	6	10	5	25
2	1	74	171	71.5	24.452	2	2017-03-25 09:02:00	2017-03-08	2017-04-14	0	0	0	0		0	2	9	10.2							1	2	3	1	17
2	1	70	168.2	61.9	21.8796	2	2017-03-24 13:25:00	2017-03-20	2017-03-28	0	0	0	0		0	1	5	89							3	2	9	3	17
2	2	76	143.3	52.5	25.5662	13	2017-03-27 05:33:00	2017-03-01	2017-04-10	1	0	0	0		0	2	2	143							3	5	10	4	37
2	1	91	153	45.3	19.3515	6	2017-03-27 08:01:00	2017-03-13	2017-03-27	1	0	0	1	2017-03-13	0	3	1	66							2	4	3	3	22
2	1	70	170.8	69.1	23.6866	1	2017-03-27 07:00:00	2017-03-24	2017-04-07	1	0	0	0		0	2	3	40							4	5	11	7	35
2	1	57				19	2017-03-27 10:16:00	2017-03-27	2017-03-27	1	0	0	0		0	1	99								1	6	12	8	39
4	1	66	161	64	24.6904	2	2017-03-27 16:31:00	2017-03-14	2017-03-28	0	1	1	0		0	6	1	89							4	4	8	4	8
4	2	78	152	54	23.3726	1	2017-03-27 15:18:00	2017-03-22	2017-05-11	1	0	0	1	2017-04-10	0	1	5	87							5	6	11	4	28
1	1	48	180	96.2	29.6914	5	2017-03-28 07:25:00	2017-03-25	2017-04-08	1	0	0	0		0	1	3	32							2	4	7	4	22
4	2	76	155	51	21.2279	2	2017-03-28 20:34:00	2017-03-28	2017-04-03	0	0	0	0		0	6	10	10							5	2	4	2	9
1	2	72	152.2	58.45	25.2322	12	2017-03-29 07:33:00	2017-03-27	2017-04-01	1	0	0	0		0	2	2	35							1	3	2	2	9
2	1	79	173.4	68.7	22.8485	2	2017-03-28 13:17:00	2017-03-27	2017-04-01	1	0	0	0		0	6	2	160							1	4	4	3	22
1	2	61	152	55	23.8054	5	2017-03-29 10:33:00	2017-03-24	2017-05-05	0	0	0	1	2017-03-31	0	4	5	87							3	2	9	3	12
2	2	78	171	49.3	16.8599	2	2017-03-29 10:49:00	2017-03-28	2017-04-25	1	0	0	0		0	2	9	6.5							5	2	4	1	9
3	1	79	166	39.1	14.1893	1	2017-03-29 15:52:00	2017-03-14	2017-04-05	1	0	0	0		0	2	5	77							4	3	11	5	17
3	1	51				4	2017-03-29 15:47:00	2017-03-29	2017-04-04	1	0	0	0		0	1	5	82							1	2	7	2	0
3	1	76	157.5	51.2	20.64	1	2017-03-29 16:48:00	2017-03-16	2017-04-05	1	0	0	0		0	1	5	88							2	2	10	3	21
3	2	61	152	55	23.8054	5	2017-03-29 16:59:00	2017-03-24	2017-05-05	0	0	0	0		0	4	5	85							3	3	12	4	16
4	1	76	163	41.9	15.7703	2	2017-03-29 18:20:00	2017-03-24	2017-05-02	1	0	0	0		0	3	1	78							4	5	5	4	13
1	1	74	175	53.2	17.3714	1	2017-03-30 14:00:00	2017-03-30	2017-04-03	0	0	0	0		0	6	1	76							4	6	13	5	28
1	1	76	162.9	37.1	13.9808	1	2017-03-30 14:05:00	2017-03-23	2017-05-01	0	0	1	1	2017-03-30	1	2	99								4	4	11	5	28
1	1	72	162.5	60	22.7219	11	2017-03-30 10:54:00	2017-03-27	2017-04-12	1	0	0	0		0	1	1	84							1	2	3	1	9
3	1	43	184.2	83.9	24.7276	5	2017-03-30 15:36:00	2017-03-26	2017-05-19	1	0	0	1	2017-04-03	0	4	99								4	5	7	5	8
4	1	77	158	59	23.634	1	2017-03-30 15:29:00	2017-03-19	2017-03-30	0	1	1	1	2017-03-30	1	5	9	9.2							5	7	13	6	35
3	1	76	162.9	36.7	13.8301	1	2017-03-30 16:44:00	2017-03-23	2017-05-01	0	0	1	1	2017-03-30	1	2	99								7	9	14	7	44
3	1	63	166.7	65.5	23.5706	14	2017-03-30 18:33:00	2017-03-28	2017-04-07	1	0	0	0		0	1	5	88							1	1	6	2	4
3	2	83	156	55.2	22.6824	13	2017-03-30 18:24:00	2017-02-21	2017-05-02	1	0	0	1	2017-03-06	0	2	3	8	7	50.4					1	3	9	4	9
1	2	61	152	54.2	23.4591	5	2017-03-31 07:20:00	2017-03-24	2017-05-05	0	0	1	1	2017-03-31	1	4	5	88							4	2	9	3	16
1	1	43	184.2	84.1	24.7866	5	2017-03-31 07:26:00	2017-03-26	2017-05-19	1	0	0	1	2017-04-03	0	4	3	32							4	5	9	4	22
1	2	76	153	50.5	21.5729	13	2017-03-31 07:44:00	2017-03-30	2017-04-06	0	0	1	1	2017-03-31	1	3	1	70							3	6	10	5	15
4	2	76	153	47.2	20.1632	13	2017-03-31 17:57:00	2017-03-30	2017-04-06	0	0	1	1	2017-03-31	1	1	6	7.24							5	5	9	5	9
4	2	78	152	52.6	22.7666	7	2017-03-31 18:33:00	2017-03-22	2017-05-11	1	0	0	1	2017-04-10	0	1	1	88							5	5	12	7	35
4	2	75	148	41.5	18.9463	5	2017-03-31 18:33:00	2017-03-31	2017-04-07	1	0	0	0		0	5	10	12							4	2	2	1	9
4	1	72	164	40.3	14.9836	18	2017-03-31 20:54:00	2017-03-31	2017-04-08	1	0	1	1	2017-03-31	1	3	10	12							6	3	4	2	9
4	2	80	150	43.6	19.3778	1	2017-04-01 00:40:00	2017-03-10	2017-04-03	1	0	0	0		0	2	7	87.1							3	3	8	3	9
4	1	81	157	59.4	24.0983	1	2017-04-01 00:37:00	2017-04-29	2017-04-22	0	0	0	0		0	9	3	36							4	3	6	5	31
4	1	70	160	54.8	21.4062	5	2017-04-01 10:13:00	2017-03-30	2017-04-05	1	0	0	0		0	4	10	14							4	2	2	1	9
1	1	79	166	55.5	20.1408	10	2017-04-03 09:34:00	2017-04-28	2017-04-19	1	0	0	0		0	7	1	52							4	5	6	4	22
1	1	30	168.3	126.9	44.8016	16	2017-04-03 07:43:00	2017-04-07	2017-04-03	1	0	0	0		0	1	7	61.4							2	1	3	1	0
1	1	59	168	63.8	22.6049	10	2017-04-03 07:49:00	2017-04-27	2017-04-07	1	0	0	0		0	2	1	86							2	2	3	1	8
4	1	77	165	50.2	18.4389	3	2017-04-03 08:15:00	2017-04-03	2017-04-18	1	0	1	1	2017-04-03	1	2	99								7	5	10	8	13
4	2	85	145	51.2	24.352	11	2017-04-03 09:00:00	2017-04-01	2017-04-27	1	0	0	1	2017-04-04	0	1	1	88	2	166					2	6	12	5	22
4	1	69				6	2017-04-03 13:00:00	2017-04-03	2017-04-27	1	0	1	1	2017-04-03	1	1	99								7	5	11	4	4
4	2	40	152	41	17.7458	5	2017-04-03 13:41:00	2017-04-02	2017-04-13	1	0	0	0		0	2	5	89							4	1	6	2	0
4	1	45	172	73.3	24.7769	20	2017-04-03 10:39:00	2017-01-12	2017-04-27	1	0	0	1	2017-01-19	0	1	10	12							3	2	1	2	4
2	2	40	152	41.7	18.0488	9	2017-04-03 13:50:00	2017-04-02	2017-04-13	1	0	0	0		0	2	5	88							3	1	5	2	0
4	1	63	170	44.3	15.3287	13	2017-04-04 06:33:00	2017-01-30	2017-04-28	1	0	0	1	2017-02-02	0	1	7	64.8							4	2	8	2	4
4	2	83	160	42	16.4062	3	2017-04-05 08:18:00	2017-03-23	2017-05-04	1	0	0	0		0	1	1	86							3	4	8	4	13
4	2	72	169	49.8	17.4364	1	2017-04-05 06:48:00	2017-04-02	2017-04-07	1	0	0	0		0	1	5	75							3	1	6	3	9
4	1	81	157	61	24.7475	4	2017-04-05 04:55:00	2017-03-29	2017-04-22	0	0	0	0		0	4	3	36							4	4	6	5	31
4	1	77	173	64	21.3839	20	2017-04-05 09:05:00	2017-03-16	2017-04-18	1	0	0	0		0	3	2	52							3	3	7	2	9
2	1	72	169	49.8	17.4364	1	2017-04-04 16:00:00	2017-04-02	2017-04-07	1	0	0	0		0	1	5	86							1	2	7	3	9
3	1	70	162.4	59.3	22.4845	2	2017-04-05 16:26:00	2017-04-01	2017-04-09	0	0	0	0		0	7	5	85							6	4	13	5	21
3	2	87	145	34.4	16.3615	1	2017-04-05 18:53:00	2017-03-31	2017-04-09	0	0	0	1	2017-04-09	0	4	99								6	5	11	6	35
4	2	83	160	43.1	16.8359	3	2017-04-06 08:30:00	2017-03-23	2017-05-04	1	0	0	0		0	1	1	89							4	4	11	3	13
3	1	72	169	49.8	17.4364	1	2017-04-06 18:25:00	2017-04-02	2017-04-07	1	0	0	0		0	1	5	80	1	87	2	144			1	3	13	6	24
3	2	70	151.5	63.2	27.5354	7	2017-04-06 19:30:00	2017-02-10	2017-05-24	1	0	1	1	2017-04-06	1	1	99								6	6	15	5	32
4	1	83	158	44	17.6254	1	2017-04-07 07:17:00	2017-03-30	2017-04-08	1	0	0	0		0	2	5	82							3	3	9	3	17
4	1	80	162	68.2	25.9869	4	2017-04-07 05:20:00	2017-04-01	2017-04-25	1	0	0	0		0	2	5	88							4	2	6	1	21
4	2	83	160	40	15.625	3	2017-04-07 21:31:00	2017-03-23	2017-05-04	1	0	0	0		0	1	1	86							3	1	5	0	9
3	2	75	153.4	45.1	19.1658	2	2017-04-07 05:30:00	2017-03-22	2017-04-23	0	0	1	1	2017-04-07	1	7	5	85							7	2	8	4	17
2	1	78	164	58.5	21.7504	1	2017-04-07 20:30:00	2017-03-27	2017-05-17	0	0	1	1	2017-04-07	1	3	5	82							7	6	12	8	44
2	2	83	160	43.6	17.0312	1	2017-04-08 07:01:00	2017-03-23	2017-05-04	1	0	0	0		0	1	5	85							1	6	14	7	21
4	2	64	150	44	19.5556	2	2017-04-08 09:01:00	2017-03-13	2017-04-12	0	0	0	0		0	6	7	68.4							4	4	8	3	8
2	2	87	146.8	55.4	25.7074	4	2017-04-08 10:06:00	2017-03-20	2017-06-07	1	0	1	1	2017-04-08	1	2	8	44.8							7	3	3	2	9
1	1	77	157.8	71.5	28.7139	10	2017-04-10 07:20:00	2017-04-06	2017-05-05	1	0	0	0		0	1	1	87							3	1	7	2	9
4	1	81	157	55	22.3133	4	2017-04-10 12:03:00	2017-03-29	2017-04-22	0	0	0	0		0	3	8	54.3	3	34	7	51.6			5	4	9	5	31
4	1	63	166	67.1	24.3504	6	2017-04-10 01:00:00	2017-04-08	2017-04-16	1	0	0	1	2017-04-08	0	1	1	87							2	3	7	2	12
4	1	79	168	52.4	18.5658	1	2017-04-09 11:19:00	2017-04-08	2017-04-18	1	0	0	0		0	3	3	55							3	4	10	3	25
2	1	69				4	2017-04-10 16:37:00	2017-04-05	2017-04-18	0	0	0	0		0	3	99								3	10	11	9	25
3	1	61	164.3	69.05	25.5793	7	2017-04-11 07:29:00	2017-04-02	2017-04-12	0	0	1	1	2017-04-11	1	4	1	67							7	11	12	9	36
3	1	80	172	64	21.6333	1	2017-04-11 07:24:00	2017-04-11	2017-05-10	1	0	0	0		0	1	5	79							1	5	9	4	25
3	1	89	176	59.3	19.1439	5	2017-04-11 09:20:00	2017-04-10	2017-04-20	0	0	0	1	2017-04-13	0	6	99								1	2	8	1	9
3	2	64	152.1	48.9	21.1373	15	2017-04-11 11:02:00	2017-04-07	2017-05-04	1	0	1	1	2017-04-11	1	6	10	2							7	4	5	3	8
3	2	72	155.6	57.5	23.7492	15	2017-04-11 11:35:00	2017-04-10	2017-04-13	1	0	0	0		0	1	3	9							1	1	0	0	9
2	1	91	165	59.4	21.8182	13	2017-04-10 21:00:00	2017-04-10	2017-04-28	1	0	0	0		0	3	2	154							2	4	3	3	22
4	1	91	165	59	21.6713	13	2017-04-12 06:47:00	2017-04-10	2017-04-28	1	0	0	0		0	3	2	157							4	6	11	5	30
4	1	83	162	67.5	25.7202	20	2017-04-11 22:04:00	2017-04-10	2017-04-29	1	0	0	0		0	1	5	67							3	4	6	3	17
3	1	75	167.2	76.9	27.5077	10	2017-04-12 07:52:00	2017-04-09	2017-07-10	1	0	0	0		0	1	5	86							1	2	7	4	13
3	2	76	145.5	49.7	23.4763	2	2017-04-11 23:15:00	2017-04-04	2017-06-26	1	0	0	0		0	1	5	67							6	2	6	6	9
4	1	86	162	40.8	15.5464	20	2017-04-12 07:47:00	2017-04-10	2017-04-13	1	0	0	0		0	1	5	61							3	2	8	2	9
4	1	83	162	67.5	25.7202	20	2017-04-12 10:13:00	2017-04-10	2017-04-29	1	0	0	0		0	1	99								5	4	3	3	9
1	2	51	156	59.7	24.5316	17	2017-04-12 16:38:00	2017-04-09	2017-04-14	1	0	1	1	2017-04-12	1	2	99								7	2	6	1	4
4	1	41	179	87	27.1527	9	2017-04-13 10:08:00	2017-04-12	2017-04-18	1	0	0	0		0	1	10	12							3	1	1	0	0
4	2	86	158	48.7	19.5081	9	2017-04-13 07:31:00	2017-04-12	2017-04-18	1	0	0	0		0	1	5	88							3	2	8	2	17
4	2	73	152	46.8	20.2562	1	2017-04-13 10:38:00	2017-04-11	2017-04-21	1	0	0	0		0	4	10	14							3	1	0	0	9
4	1	89	176	57.7	18.6273	5	2017-04-13 15:00:00	2017-04-10	2017-04-20	0	0	1	1	2017-04-13	1	3	99								4	1	5	1	9
3	2	45	156.8	49	19.9298	2	2017-04-13 18:30:00	2017-04-13	2017-04-17	1	0	0	0		0	6	1	69							1	4	4	4	6
3	2	60	155	54.6	22.7263	17	2017-04-13 14:53:00	2017-03-15	2017-04-28	1	0	0	0		0	3	5	88							1	2	7	1	4
4	1	91	165	60.5	22.2222	13	2017-04-14 09:00:00	2017-04-10	2017-04-28	1	0	0	0		0	3	2	158							3	6	6	5	22
4	2	57	153	53.5	22.8545	9	2017-04-14 00:45:00	2017-04-13	2017-04-27	1	0	0	0		0	6	1	87							3	2	3	1	4
4	1	87	166	58.9	21.3747	9	2017-04-14 12:31:00	2017-04-13	2017-04-22	1	0	0	0		0	1	5	71	2	165					4	5	12	8	22
3	2	44	158.7	69.1	27.4362	2	2017-04-15 08:14:00	2017-04-04	2017-04-30	0	0	0	0		0	6	2	142							1	4	4	3	13
1	2	75	153.4	43.8	18.6133	2	2017-04-17 07:05:00	2017-03-22	2017-04-23	0	0	0	0		0	7	5	88	8	49.2					7	1	6	2	9
1	2	52	154.9	44.4	18.5046	2	2017-04-17 07:15:00	2017-04-03	2017-04-25	0	0	0	0		0	6	3	40	5	85					3	6	13	9	26
4	1	91	165	63	23.1405	13	2017-04-17 05:51:00	2017-04-10	2017-04-28	1	0	0	0		0	3	2	146							3	5	6	4	22
4	1	45	172	69.1	23.3572	20	2017-04-17 11:22:00	2017-01-12	2017-04-27	1	0	0	1	2017-03-09	0	2	10	8							3	1	2	0	0
4	2	51	148	38.5	17.5767	10	2017-04-17 11:02:00	2017-04-09	2017-06-26	1	0	0	1	2017-04-25	0	3	10	10							4	2	3	2	0
1	2	37	164.2	68.8	25.5177	2	2017-04-17 08:22:00	2017-04-10	2017-06-23	1	0	0	0		0	2	7	57.7							3	1	0	0	0
4	1	66	172	75	25.3515	4	2017-04-17 10:18:00	2017-04-16	2017-04-21	1	0	0	0		0	2	10	10							3	1	0	0	4
1	2	75	153.4	43.8	18.6133	2	2017-04-14 14:25:00	2017-03-22	2017-04-23	0	0	0	0		0	6	5	89							3	1	4	0	9
1	1	74	171	66	22.571	2	2017-04-14 14:30:00	2017-03-08	2017-04-14	0	1	1	0		0	2	5	89							4	3	10	4	24
4	2	19	159	82.2	32.5145	4	2017-04-17 13:18:00	2017-03-26	2017-05-11	1	0	0	1	2017-03-26	0	3	2	141							4	4	3	3	4
3	1	85	160	54.4	21.25	2	2017-04-17 15:41:00	2017-04-01	2017-05-03	1	0	0	0		0	3	2	160							1	6	11	5	34
4	2	82	143	29.8	14.5728	3	2017-04-17 22:29:00	2017-04-16	2017-04-28	1	0	0	0		0	1	1	80							3	7	10	5	13
4	2	84	138	33.9	17.8009	3	2017-04-18 03:34:00	2017-04-17	2017-06-26	1	0	0	1	2017-04-25	0	5	10	34							3	2	6	1	9
4	1	54	170	76.3	26.4014	5	2017-04-18 05:01:00	2017-04-18	2017-04-29	1	0	1	1	2017-04-18	1	3	2	147							3	4	4	3	13
4	1	70	169	58.9	20.6225	5	2017-04-18 09:17:00	2017-04-17	2017-04-18	0	1	1	1	2017-04-18	1	2	1	76							4	5	5	4	13
3	1	75	170	46.7	16.1592	2	2017-04-18 13:42:00	2017-04-17	2017-04-19	0	1	1	0		0	3	5	86							7	3	8	4	13
3	1	66	163	66.7	25.1044	2	2017-04-18 16:26:00	2017-04-17	2017-04-20	0	0	1	1	2017-04-19	1	7	5	88							1	5	13	6	20
3	1	62	163	65.7	24.7281	17	2017-04-18 18:38:00	2017-04-09	2017-04-25	1	0	0	1	2017-04-10	0	1	8	46.1							1	3	8	2	4
1	1	66	163	66.7	25.1044	2	2017-04-19 07:24:00	2017-04-17	2017-04-20	0	0	1	1	2017-04-19	1	3	5	88							4	4	11	5	23
4	1	59	166	76.2	27.6528	18	2017-04-19 03:46:00	2017-04-18	2017-04-21	1	0	0	0		0	1	1	76	5	87					2	3	6	4	4
4	2	56	151	51	22.3674	20	2017-04-19 06:00:00	2017-04-17	2017-04-26	1	0	0	0		0	2	3	50							1	4	4	4	26
4	2	64	155	53.7	22.3517	5	2017-04-19 10:05:00	2017-04-18	2017-04-21	1	0	0	0		0	1	7	70.3							3	2	3	1	12
1	2	71	139.2	33.6	17.3405	10	2017-04-19 14:21:00	2017-04-02	2017-05-30	1	0	0	0		0	5	1	83							4	2	3	1	13
3	1	76	165	71.5	26.2626	10	2017-04-19 14:44:00	2017-04-15	2017-05-08	1	0	0	1	2017-04-17	0	6	1	84							1	3	7	2	9
3	2	52	154.4	44.8	18.7925	2	2017-04-19 16:26:00	2017-04-03	2017-04-25	0	0	0	0		0	6	2	205	5	80					5	5	8	4	25
3	1	71	167	39.5	14.1633	2	2017-04-19 16:32:00	2017-04-16	2017-04-21	1	0	0	0		0	9	5	89							4	3	11	4	21
1	1	75	167.2	73.7	26.363	10	2017-04-20 08:01:00	2017-04-09	2017-07-10	1	0	0	0		0	2	5	75							2	1	6	1	9
1	1	63	167	68.8	24.6692	2	2017-04-20 08:15:00	2017-04-11	2017-05-02	0	0	0	0		0	7	10	13							4	1	4	0	4
4	2	64	155	52.9	22.0187	5	2017-04-20 06:35:00	2017-04-18	2017-04-21	1	0	0	0		0	1	7	87	5	84					3	1	5	1	4
4	1	98	147	55	25.4524	5	2017-04-20 00:35:00	2017-04-09	2017-04-21	0	0	0	0		0	6	5	71							3	1	6	1	9
4	2	60	157	53.5	21.7047	21	2017-04-20 06:05:00	2017-04-19	2017-05-10	1	0	0	0		0	6	3	34							3	5	8	4	30
2	1	61	170.1	67.2	23.2253	1	2017-04-19 15:14:00	2017-04-18	2017-05-07	0	0	1	1	2017-04-19	1	2	99								7	7	15	7	39
2	1	77	170	73.7	25.5017	7	2017-04-19 19:24:00	2017-04-17	2017-05-10	1	0	0	0		0	1	99								1	7	12	6	31
2	2	82	143	32	15.6487	20	2017-04-17 08:50:00	2017-04-16	2017-04-28	1	0	0	0		0	1	1	86	2	143					1	7	9	6	22
2	1	68	152	43.3	18.7413	6	2017-04-17 20:53:00	2017-04-11	2017-04-21	1	0	0	1	2017-06-18	0	3	3	32							1	5	9	4	30
1	1	76	165	77.3	28.393	10	2017-04-20 11:03:00	2017-04-15	2017-05-08	1	0	0	0		0	7	10	12							4	4	8	3	25
4	1	73	160	57	22.2656	5	2017-04-20 09:53:00	2017-04-17	2017-04-22	0	0	0	0		0	6	10	14							3	2	1	1	9
4	2	61	157	53	21.5019	11	2017-04-20 13:35:00	2017-04-18	2017-04-25	1	0	0	0		0	1	1	71							3	3	3	2	10
3	1	76	165	78.4	28.7971	10	2017-04-20 14:30:00	2017-04-15	2017-05-08	1	0	1	1	2017-04-20	1	6	1	76							7	6	12	6	31
3	2	51	156.8	51.6	20.9873	1	2017-04-20 19:31:00	2017-04-20	2017-06-17	0	0	1	1	2017-04-21	1	2	5	83							6	3	11	5	16
4	1	55	166	74	26.8544	10	2017-04-20 13:20:00	2017-04-20	2017-04-21	1	0	0	0		0	1	1	82							2	2	3	1	8
4	1	44	168	72	25.5102	1	2017-04-21 05:20:00	2017-04-19	2017-05-13	1	0	1	1	2017-04-21	1	1	5	74							4	2	9	4	15
4	2	73	146	51	23.9257	1	2017-04-21 12:00:00	2017-04-07	2017-05-12	1	0	0	0		0	4	1	74							3	3	5	2	13
1	1	76	169	41	14.3552	13	2017-04-21 20:53:00	2017-04-13	2017-05-10	1	0	0	0		0	2	1	57							2	4	7	3	22
1	1	40	169.7	87.5	30.384	11	2017-04-21 21:23:00	2017-04-19	2017-04-24	1	0	0	0		0	1	4	39.2							2	7	8	6	4
1	1	70	162.3	53.8	20.4242	10	2017-04-21 16:14:00	2017-04-17	2017-04-27	1	0	0	0		0	2	5	82							2	2	9	5	21
1	1	54	171.2	72.3	24.6678	10	2017-04-21 19:29:00	2017-03-08	2017-05-06	1	0	0	0		0	2	2	144							3	6	10	6	35
3	1	56	171.6	100.4	34.0957	10	2017-04-22 06:46:00	2017-04-17	2017-05-05	1	0	0	0		0	6	5	87							2	1	8	2	4
1	2	73	150	48.1	21.3778	2	2017-04-24 08:06:00	2017-04-20	2017-04-26	1	0	0	0		0	6	5	88							3	5	12	6	21
4	1	61	170	67.8	23.4602	1	2017-04-24 05:04:00	2017-04-18	2017-05-07	0	0	0	1	2017-04-19	0	6	3	32							4	5	10	5	30
4	2	24	166	55	19.9594	15	2017-04-23 09:19:00	2017-04-23	2017-05-05	1	0	0	0		0	6	4	39.4							4	5	5	4	4
1	2	70	154.4	38.4	16.1078	2	2017-04-24 07:58:00	2017-04-05	2017-05-02	1	0	0	0		0	6	10	13							3	2	7	1	21
4	2	68	157	58	23.5304	14	2017-04-24 07:56:00	2017-04-18	2017-04-29	1	0	0	1	2017-04-20	0	1	2	161							3	4	8	3	17
1	1	70	162.2	53.7	20.4114	2	2017-04-24 08:10:00	2017-04-17	2017-04-27	1	0	0	0		0	2	3	35							4	5	11	4	31
4	2	19	159	79	31.2488	9	2017-04-24 01:54:00	2017-03-26	2017-05-11	1	0	0	1	2017-03-26	0	4	1	89							2	4	5	3	4
4	2	74	143	59.2	28.9501	5	2017-04-24 00:02:00	2017-04-19	2017-04-26	1	0	0	0		0	6	10	14							4	3	5	2	13
4	1	65	168	49.2	17.432	1	2017-04-23 15:02:00	2017-04-22	2017-05-02	1	0	0	0		0	2	1	83							3	4	11	4	4
4	2	75	143	51.6	25.2335	1	2017-04-24 12:52:00	2017-04-19	2017-04-25	0	1	1	1	2017-04-24	1	6	10	13							5	6	10	5	25
3	1	70	172	59	19.9432	13	2017-04-24 19:05:00	2017-03-15	2017-05-11	1	0	0	1	2017-03-18	0	1	5	64							1	1	6	1	9
2	2	75	143	51.9	25.3802	1	2017-04-24 16:24:00	2017-04-19	2017-05-25	0	0	1	1	2017-04-24	1	4	99								7	7	15	8	37
2	1	73	168	58.2	20.6207	20	2017-04-24 17:20:00	2017-04-19	2017-05-16	1	0	0	0		0	1	1	65							3	4	4	3	13
2	1	73	164	57.8	21.4902	5	2017-04-20 21:00:00	2017-04-17	2017-04-22	0	0	0	0		0	2	1	73							1	4	12	4	13
1	2	71	139.2	33.9	17.4953	10	2017-04-25 07:59:00	2017-04-02	2017-05-30	1	0	0	0		0	5	1	86							2	2	3	1	13
1	2	55	163	56.9	21.4159	2	2017-04-25 07:43:00	2017-04-23	2017-05-09	1	0	0	0		0	2	5	88							4	3	14	5	12
4	1	74	184	83.1	24.5451	9	2017-04-25 04:56:00	2017-04-25	2017-05-19	1	0	0	1	2017-04-26	0	1	5	88							3	2	8	3	17
2	1	74	184	83.1	24.5451	9	2017-04-25 17:54:00	2017-04-26	2017-05-19	1	0	1	1	2017-04-26	1	1	8	53							5	1	5	0	9
2	2	82	144.8	72.2	34.435	6	2017-04-25 16:09:00	2017-04-25	2017-05-05	1	0	0	0		0	3	5	80							3	2	7	4	9
4	1	74	184	83.2	24.5747	9	2017-04-26 05:34:00	2017-04-25	2017-05-19	1	0	1	1	2017-04-26	1	2	5	89							4	2	8	3	21
4	2	82	144	72	34.7222	6	2017-04-26 05:39:00	2017-04-25	2017-05-05	1	0	0	0		0	1	2	49							2	2	6	2	9
4	2	61	152	47.6	20.6025	5	2017-04-26 09:00:00	2017-03-24	2017-05-05	0	0	0	1	2017-03-31	0	5	1	81							3	4	9	4	12
4	2	66	151	59.1	25.9199	11	2017-04-26 14:24:00	2017-04-23	2017-05-29	1	0	0	0		0	1	1	60							5	4	6	3	10
1	1	91	164	67.6	25.1338	6	2017-04-27 07:17:00	2017-04-07	2017-04-27	0	1	1	1	2017-04-07	0	1	99								7	3	10	3	21
1	1	76	169	39.9	13.9701	13	2017-04-27 13:09:00	2017-04-13	2017-05-10	1	0	0	0		0	2	1	75							2	3	6	2	13
1	1	85	177	74.4	23.748	4	2017-04-28 07:05:00	2017-04-26	2017-05-04	0	0	0	0		0	3	5	86							6	5	12	6	28
1	1	66	169.9	72.8	25.22	5	2017-04-28 07:14:00	2017-04-28	2017-05-10	0	0	0	1	2017-05-06	0	7	10	13	1	86					3	4	11	3	16
1	2	80	145.5	40.4	19.0834	21	2017-04-28 07:21:00	2017-04-26	2017-05-04	0	0	0	0		0	5	9	6.6	1	88					3	3	9	2	25
1	1	80	174	65.6	21.6673	4	2017-04-28 08:17:00	2017-04-27	2017-06-12	1	0	0	0		0	3	1	55							2	6	8	5	22
1	2	61	152	47	20.3428	5	2017-04-28 10:39:00	2017-04-24	2017-05-05	0	0	0	1	2017-04-01	0	4	1	78							3	4	7	4	25
2	1	58	165	56.4	20.7163	17	2017-04-24 21:06:00	2017-04-19	2017-06-08	1	0	0	1	2017-04-21	0	1	8	37.7							1	0	8	1	4
1	2	84	160	51.5	20.1172	3	2017-04-29 07:59:00	2017-04-06	2017-05-21	0	0	0	0		0	2	8	54.5							2	4	4	3	25
1	2	61	152	47.8	20.6891	5	2017-04-29 08:00:00	2017-03-24	2017-05-05	0	0	0	1	2017-04-01	0	4	9	5.7							5	3	8	3	12
3	2	68	143.9	29.5	14.2462	10	2017-05-02 03:32:00	2017-04-29	2017-05-09	1	0	0	0		0	2	7	58.6							1	3	6	3	4
3	1	80	157	49.9	20.2442	10	2017-05-02 05:13:00	2017-04-27	2017-05-30	1	0	0	1	2017-04-28	0	2	2	250							2	5	5	4	13
3	2	76	150.3	50.7	22.4435	10	2017-05-01 20:10:00	2017-04-13	2017-09-26	1	0	0	1	2017-04-13	0	2	4	39.4							2	5	8	4	17
2	2	88	158	51.1	20.4695	3	2017-05-02 00:57:00	2017-04-28	2017-05-24	1	0	0	0		0	4	5	60							3	2	6	1	24
4	2	19	159	77	30.4577	13	2017-05-02 15:01:00	2017-03-26	2017-05-11	1	0	0	1	2017-03-26	0	1	1	76							4	4	6	4	10
4	1	85	165	44	16.1616	7	2017-05-02 19:37:00	2017-04-17	2017-05-03	1	0	0	0		0	1	1	87							3	2	4	1	13
1	1	75	170.2	66	22.7837	1	2017-05-04 07:44:00	2017-05-01	2017-05-13	0	0	0	1	2017-05-07	0	3	5	89							6	3	9	4	21
1	1	47	166.3	34.6	12.511	1	2017-05-04 08:05:00	2017-04-28	2017-05-11	0	0	0	1	2017-05-10	0	3	7	74.8							3	3	6	2	4
3	2	71	139.2	34.8	17.9598	10	2017-05-04 08:15:00	2017-04-02	2017-05-30	1	0	1	1	2017-05-04	1	5	99								7	3	3	2	9
1	1	57	166.8	44.2	15.8866	13	2017-05-04 10:19:00	2017-03-20	2017-05-15	0	0	0	1	2017-04-03	0	6	5	88							3	3	9	4	4
1	2	46	164.7	83.6	30.819	4	2017-05-04 10:28:00	2017-05-01	2017-05-09	1	0	0	0		0	2	2	151							2	4	3	3	13
4	2	83	140	51.3	26.1735	6	2017-05-04 17:41:00	2017-05-02	2017-05-07	0	0	0	0		0	1	1	89							3	2	9	2	9
4	1	44	168	66.9	23.7032	1	2017-05-04 16:22:00	2017-04-19	2017-05-13	1	0	0	1	2017-04-21	0	1	5	56							3	2	6	1	15
4	2	41	156	67	27.5312	2	2017-05-04 17:38:00	2017-04-24	2017-05-10	1	0	0	0		0	2	3	36							3	8	7	8	26
4	1	54	167	70	25.0995	2	2017-05-04 17:15:00	2017-04-13	2017-06-12	1	0	0	0		0	3	5	89	3	32					2	3	6	4	22
4	1	57	166	44	15.9675	13	2017-05-04 21:51:00	2017-03-20	2017-05-15	0	0	0	1	2017-04-03	0	6	5	79							4	1	8	4	4
4	2	71	139	35.9	18.5808	10	2017-05-06 08:28:00	2017-04-02	2017-05-30	1	0	0	1	2017-04-03	0	5	1	84							3	2	4	1	9
4	1	67	167	76.1	27.2867	10	2017-05-06 06:43:00	2017-04-02	2017-05-11	1	0	0	1	2017-04-26	0	2	8	36.8							2	1	6	1	4
4	1	69	175	85	27.7551	10	2017-05-06 04:14:00	2017-05-03	2017-05-13	1	0	0	1	2017-05-04	0	2	7	52.6	3	34					2	5	6	4	26
4	1	75	167	69.6	24.9561	10	2017-05-05 18:50:00	2017-04-09	2017-07-10	1	0	0	1	2017-04-20	0	3	1	87							3	3	4	3	17
4	2	72	151	45.2	19.8237	10	2017-05-05 13:25:00	2017-05-04	2017-06-03	1	0	0	1	2017-05-08	0	2	3	32	2	150					4	6	7	5	44
1	1	71	171.7	70.1	23.7781	14	2017-05-06 07:48:00	2017-05-04	2017-05-11	1	0	0	0		0	1	5	88							3	3	9	4	17
1	1	66	169.9	75.8	26.2593	5	2017-05-06 09:23:00	2017-06-12	2017-05-10	0	0	1	1	2017-05-06	1	5	10	8							6	2	4	1	8
2	1	74	163.8	57.3	21.3563	2	2017-05-08 07:04:00	2017-05-02	2017-05-09	0	0	0	0		0	6	5	83							1	2	8	4	17
1	2	81	157	52.8	21.4207	5	2017-05-08 08:06:00	2017-04-27	2017-05-09	1	0	0	0		0	2	99								3	2	8	3	15
1	2	79	147.9	68.4	31.2694	3	2017-05-08 10:15:00	2017-05-06	2017-05-17	1	0	0	0		0	3	5	88							3	2	8	3	17
2	2	71	139.2	35.1	18.1146	10	2017-05-08 10:21:00	2017-04-02	2017-05-30	1	0	0	1	2017-05-04	0	3	10	7							3	1	1	0	9
2	2	60	160.4	62.8	24.4091	2	2017-05-08 13:18:00	2017-03-28	2017-05-17	0	0	0	0		0	2	3	35							3	7	9	6	39
1	1	47	166.3	34	12.294	1	2017-05-10 10:36:00	2017-04-28	2017-05-11	0	0	1	1	2017-05-10	1	3	6	7.249	7	112.8					7	5	12	6	19
1	2	87	144	42.2	20.3511	3	2017-05-10 10:55:00	2017-05-07	2017-05-13	0	0	1	1	2017-05-10	1	3	5	83							5	6	15	7	31
4	2	54	165	55.9	20.5326	17	2017-05-08 21:45:00	2017-04-24	2017-06-16	1	0	0	1	2017-06-01	0	3	2	170							4	7	10	7	28
2	2	87	144	41.5	20.0135	3	2017-05-10 14:51:00	2017-05-07	2017-05-13	0	0	1	1	2017-05-10	1	1	5	84							7	6	14	8	31
4	2	50	158	66.8	26.7585	2	2017-05-10 16:09:00	2017-05-09	2017-05-13	0	0	0	0		0	6	1	87							3	5	8	4	4
1	2	42	163.4	84	31.4612	11	2017-05-11 07:30:00	2017-05-08	2017-05-31	1	0	0	0		0	1	9	7.6							2	2	6	2	8
1	1	77	171	61.4	20.9979	18	2017-05-11 08:43:00	2017-05-09	2017-05-17	1	0	0	0		0	2	9	4.7	1	84					4	4	5	3	13
1	1	44	168	65.8	23.3135	1	2017-05-11 10:30:00	2017-04-19	2017-05-13	1	0	0	0		0	1	5	74							3	3	12	5	15
4	1	61	181	71.3	21.7637	2	2017-05-11 15:45:00	2017-05-06	2017-05-15	0	0	0	0		0	7	5	86							3	5	9	4	12
3	1	64	157.7	49.7	19.9845	2	2017-05-11 23:53:00	2017-05-10	2017-05-13	0	0	0	0		0	2	5	81	3	32					4	3	9	5	26
3	2	51	156.8	54.3	22.0855	2	2017-05-12 09:23:00	2017-04-20	2017-06-17	0	0	0	0		0	2	2	148							1	4	7	3	13
3	1	56	158.8	48.1	19.0741	2	2017-05-12 12:09:00	2017-05-11	2017-05-18	0	0	0	0		0	6	5	88							7	5	13	6	32
3	2	88	155	43.2	17.9813	7	2017-05-12 13:24:00	2017-05-04	2017-07-20	1	0	0	0		0	2	5	82							1	3	8	2	9
4	2	85	160	38	14.8437	10	2017-05-12 21:26:00	2017-05-04	2017-05-18	1	0	0	0		0	3	1	87							3	5	8	4	21
4	2	58	159	74.9	29.627	10	2017-05-12 21:45:00	2017-05-12	2017-05-18	1	0	0	0		0	2	1	84							3	2	3	1	8
3	1	55	165	60.7	22.2957	2	2017-05-15 06:27:00	2017-05-11	2017-05-18	1	0	0	0		0	8	3	32							1	3	2	3	4
1	2	88	155	43	17.898	7	2017-05-15 07:35:00	2017-05-04	2017-07-20	1	0	0	0		0	2	5	89							4	2	9	3	21
1	2	85	160	47.9	18.7109	3	2017-05-15 07:44:00	2017-04-06	2017-05-21	0	0	0	0		0	3	1	79							3	6	10	5	29
1	2	74	150	58.8	26.1333	15	2017-05-15 13:51:00	2017-04-28	2017-05-24	0	0	0	1	2017-05-07	0	1	10	14							2	1	1	0	9
4	2	56	165	60.5	22.2222	16	2017-05-15 16:15:00	2017-05-14	2017-05-24	0	0	1	1	2017-05-15	1	3	5	82							5	6	14	8	16
2	1	55				9	2017-05-15 21:13:00	2017-05-14	2017-05-26	1	0	0	0		0	1	3	34							1	3	6	2	26
4	1	81	166	54.7	19.8505	10	2017-05-15 20:51:00	2017-05-15	2017-05-17	1	0	0	0		0	1	1	73							3	3	3	3	13
3	1	64	156.8	40.2	16.3506	2	2017-05-16 05:29:00	2017-04-11	2017-05-26	1	0	0	0		0	4	2	143							1	4	4	3	17
3	1	51	175.9	57.4	18.5516	2	2017-05-16 07:42:00	2017-04-28	2017-06-06	1	0	0	1	2017-04-28	0	2	2	158							1	4	3	3	13
1	1	78	172.7	64.5	21.6259	9	2017-05-16 07:38:00	2017-05-15	2017-05-20	1	0	0	0		0	1	5	85							3	2	9	4	17
1	2	69	145.5	48.8	23.0512	11	2017-05-16 07:47:00	2017-05-11	2017-05-19	1	0	0	0		0	1	5	86							2	2	7	4	8
1	2	85	160	48	18.75	3	2017-05-16 10:13:00	2017-04-06	2017-05-21	0	0	0	0		0	2	1	81							4	7	16	5	39
1	2	45	153.1	46.85	19.9875	15	2017-05-16 13:14:00	2017-05-15	2017-05-19	1	0	0	0		0	1	1	78							2	3	4	2	0
4	1	78	170	63.3	21.9031	10	2017-05-16 18:22:00	2017-05-16	2017-05-24	1	0	0	0		0	8	1	82							3	2	4	1	13
4	2	51	156	53.7	22.0661	2	2017-05-17 20:41:00	2017-04-20	2017-05-24	1	0	0	0		0	2	2	157							3	5	5	4	13
1	2	29	161.6	40.8	15.6235	11	2017-05-18 07:27:00	2017-05-16	2017-05-23	1	0	0	0		0	1	1	87							3	2	3	1	4
1	1	59	169.4	82.4	28.7144	14	2017-05-18 07:25:00	2017-05-14	2017-05-21	1	0	0	0		0	1	5	85							1	3	10	4	26
1	2	84	138.2	32.1	16.807	4	2017-05-18 07:31:00	2017-04-17	2017-06-26	1	0	0	1	2017-04-25	0	4	5	86							3	2	9	2	9
2	2	67	158.6	68.9	27.3913	2	2017-05-18 13:05:00	2017-05-17	2017-05-23	0	0	0	0		0	6	1	48	2	160					1	7	6	6	30
1	1	80	161.7	45.3	17.3252	3	2017-05-18 14:19:00	2017-05-03	2017-05-19	0	1	1	1	2017-05-11	0	1	5	84							7	2	8	4	21
4	1	74	163	63.5	23.9	1	2017-05-18 14:32:00	2017-05-04	2017-06-22	1	0	0	0		0	2	8	52.5							4	4	9	4	25
4	2	68	155	42.8	17.8148	1	2017-05-18 17:59:00	2016-11-26	2017-06-10	0	0	0	0		0	4	1	80							2	3	6	1	4
4	1	70	170	65.1	22.526	21	2017-05-18 17:59:00	2017-05-16	2017-05-31	1	0	0	0		0	2	5	85							4	5	11	6	35
4	2	83	150	36.8	16.3556	7	2017-05-18 18:39:00	2017-05-12	2017-06-13	0	0	0	0		0	2	8	52.6	5	86					4	3	8	2	21
4	2	84	138	32.1	16.8557	4	2017-05-18 20:23:00	2017-04-17	2017-05-29	1	0	0	0		0	5	7	54.4	8	44.9					2	1	5	0	13
4	1	77	167	82.8	29.6891	17	2017-05-18 19:46:00	2017-05-16	2017-06-24	1	0	1	1	2017-05-18	1	1	99								7	6	10	8	9
1	1	76	174	67.5	22.2949	1	2017-05-19 09:33:00	2017-05-13	2017-06-17	1	0	0	0		0	2	3	32							3	3	7	2	35
2	2	69				9	2017-05-19 10:01:00	2017-05-17	2017-05-23	1	0	0	0		0	1	7	60.7							1	2	4	2	4
1	1	82	169	47.2	16.526	13	2017-05-19 13:37:00	2017-04-15	2017-05-29	1	0	0	0		0	3	3	31							3	5	10	4	35
1	2	79	147	44.2	20.4544	3	2017-05-19 14:19:00	2017-05-18	2017-05-31	1	0	0	0		0	1	5	89							4	5	14	6	24
2	2	61	152.4	50.8	21.8723	2	2017-05-19 13:33:00	2017-05-08	2017-05-21	0	0	0	0		0	6	1	67							2	6	5	6	14
1	1	74	163.6	63.5	23.725	1	2017-05-19 14:00:00	2017-05-04	2017-06-22	1	0	0	0		0	3	99								7	5	14	7	25
4	2	64	161	53.2	20.5239	2	2017-05-19 17:00:00 PM	2017-05-08	2017-06-13	1	0	0	1	2017-05-11	0	2	5	71							2	1	5	4	4
1	2	83	155	63.3	26.3476	11	2017-05-20 07:23:00	2017-05-19	2017-06-15	1	0	0	1	2017-05-24	0	1	1	86							2	2	7	1	9
1	2	76	155.5	60.3	24.9377	11	2017-05-20 07:28:00	2017-05-17	2017-05-25	1	0	0	0		0	1	1	84							2	3	4	2	13
1	1	62	167	31.3	11.2231	1	2017-05-20 07:42:00	2017-05-08	2017-05-26	1	0	0	0		0	1	7	67.4							3	2	6	2	12
2	1	68	140.2	31.8	16.1782	10	2017-05-20 11:29:00	2017-05-15	2017-06-19	1	0	1	1	2017-05-20	1	2	7	77							6	4	10	4	23
4	1	60	168	66.4	23.5261	2	2017-05-21 07:14:00	2017-05-10	2017-06-01	1	0	0	0		0	7	10	14							3	2	1	2	8
1	2	84	138.2	32.2	16.8593	4	2017-05-22 08:49:00	2017-04-17	2017-06-26	1	0	0	1	2017-04-25	0	4	7	48.1							2	1	4	0	9
1	2	85	153.7	75.9	32.1288	5	2017-05-22 07:55:00	2017-05-15	2017-06-01	1	0	0	0		0	2	7	13							2	4	10	4	21
4	2	76	145	34	16.1712	2	2017-05-22 10:28:00	2017-05-17	2017-05-26	0	0	0	0		0	6	1	58							5	4	10	3	9
1	1	74	173.4	71.1	23.6467	5	2017-05-22 12:13:00	2017-05-21	2017-05-23	1	0	0	0		0	3	1	74							2	3	3	2	13
2	1	70	161.2	39.1	15.0469	2	2017-05-22 16:00:00	2017-05-04	2017-06-16	0	0	0	0		0	6	1	77							2	3	3	2	13
2	1	74	170.3	72.2	24.8948	2	2017-05-22 19:28:00	2017-05-03	2017-05-27	1	0	0	0		0	6	5	89							1	5	6	5	13
2	1	82	169	46.3	16.2109	13	2017-05-22 19:01:00	2017-04-15	2017-05-29	1	0	0	0		0	2	3	38							1	3	4	3	31
4	1	52	175	63	20.5714	2	2017-05-23 06:28:00	2017-05-21	2017-06-04	0	0	0	0		0	2	5	87							4	3	11	4	12
1	2	74	150	60.8	27.0222	15	2017-05-23 07:43:00	2017-04-28	2017-05-24	0	0	0	1	2017-05-07	0	7	2	144							4	5	8	4	34
4	1	70	161	39	15.0457	2	2017-05-23 08:24:00	2017-05-04	2017-06-02	1	0	0	0		0	7	1	87							2	2	3	1	9
1	2	70	148.4	78	35.4182	11	2017-05-23 07:48:00	2017-05-21	2017-05-28	1	0	0	0		0	1	1	88							2	2	6	1	13
1	2	90	150	60.1	26.7111	6	2017-05-23 07:52:00	2017-05-22	2017-07-10	1	0	0	0		0	1	5	82							3	1	6	3	9
1	2	90	150	60.1	26.7111	13	2017-05-23 07:58:00	2017-05-07	2017-06-09	1	0	0	0		0	1	3	9							2	0	3	0	9
1	2	76	155.5	60.3	24.9377	11	2017-05-24 08:14:00	2017-05-17	2017-05-25	1	0	0	0		0	1	1	86							2	2	3	1	13
2	1	77	151.8	63.3	27.4701	15	2017-05-24 16:27:00	2017-05-14	2017-07-28	1	0	1	1	2017-05-24	1	2	1	64	3	32					7	6	11	5	37
2	1	70	160	67.6	26.4062	3	2017-05-24 18:17:00	2017-05-15	2017-06-09	1	0	0	0		0	1	3	38							4	4	8	5	31
1	2	76	145.2	33.5	15.8895	2	2017-05-25 10:11:00	2017-04-17	2017-05-26	0	0	0	0		0	6	1	76							4	4	11	4	13
1	1	60	163.3	45.7	17.1374	2	2017-05-25 10:18:00	2017-04-27	2017-06-07	0	0	0	0		0	6	5	88							4	3	9	4	16
2	1	81	174	65.1	21.5022	1	2017-05-25 10:00:00	2017-05-21	2017-06-07	0	0	1	1	2017-05-25	1	3	5	86							7	3	10	4	21
4	2	86	145	55.6	26.4447	1	2017-05-25 16:45:00	2017-05-24	2017-06-05	1	0	0	0		0	1	5	89							2	2	8	3	21
4	2	68	153	47	20.0777	5	2017-05-25 19:39:00	2017-05-25	2017-05-31	1	0	0	0		0	3	1	80							2	3	4	1	10
1	2	83	155	65.3	27.18	11	2017-05-26 12:50:00	2017-05-19	2017-05-26	1	0	1	1	2017-05-26	1	1	5	81							4	3	10	5	17
2	1	87				5	2017-05-26 14:00:00	2017-05-24	2017-05-30	1	0	0	0		0	1	1	79							1	3	4	2	9
4	2	66	154	59.6	25.1307	2	2017-05-26 16:00:00	2017-05-20	2017-07-08	0	0	0	1	2017-07-05	0	8	5	84	9	5					4	6	11	6	26
4	2	61	164	58.4	21.7133	10	2017-05-26 20:20:00	2017-05-25	2017-06-05	1	0	0	0		0	2	1	82							5	2	3	1	4
3	1	63	165.5	74.8	27.309	2	2017-05-28 03:22:00	2017-05-09	2017-06-14	1	0	0	0		0	8	5	88							1	2	9	3	12
3	1	70	175	57.3	18.7102	2	2017-05-28 22:09:00	2017-05-12	2017-06-22	1	0	0	1	2017-05-16	0	4	5	85							5	1	8	3	9
1	1	74	173	42	14.0332	1	2017-05-29 08:01:00	2017-05-18	2017-06-16	0	0	0	0		0	1	3	41							4	6	11	7	35
1	1	78	160.6	58	22.4873	12	2017-05-29 07:24:00	2017-05-22	2017-06-17	1	0	0	1	2017-05-31	0	1	5	77							2	1	3	3	9
1	2	77	155	43.2	17.9813	13	2017-05-29 10:51:00	2017-05-21	2017-10-11	1	0	1	1	2017-05-29	1	3	3	34	5	45					5	6	15	8	37
1	2	77	151.8	67.2	29.1626	15	2017-05-29 13:00:00	2017-05-14	2017-07-28	1	0	0	1	2017-05-18	0	6	1	62							2	4	6	3	22
2	2	42				1	2017-05-29 16:11:00	2017-05-28	2017-07-20	0	0	0	1	2017-06-01	0	3	3	32							5	5	10	5	26
2	1	60	179	60.1	18.7572	1	2017-05-29 15:14:00	2017-05-05	2017-05-31	1	0	0	0		0	1	5	85							1	2	9	3	12
4	2	66	154	57.2	24.1187	2	2017-05-29 19:31:00	2017-05-20	2017-07-08	0	0	0	1	2017-07-05	0	8	1	82	5	88					2	2	7	1	8
2	1	74	173	42	14.0332	1	2017-05-29 16:57:00	2017-05-18	2017-06-01	0	0	0	0		0	1	3	32							1	6	13	7	44
4	2	58	157	50	20.2848	2	2017-05-30 17:54:00	2017-05-29	2017-06-14	1	0	0	0		0	2	5	88							4	2	7	1	4
2	1	59	168.4	68.7	24.2255	9	2017-05-30 20:25:00	2017-05-30	2017-06-23	1	0	0	1	2017-06-07	0	1	3	38							1	5	9	4	26
1	2	77	151.8	69.2	30.0305	15	2017-05-31 07:15:00	2017-05-14	2017-07-28	1	0	0	1	2017-05-18	0	6	7	61.6	1	87					3	2	6	1	13
1	2	82	156	49.7	20.4224	5	2017-05-31 13:46:00	2017-05-30	2017-06-12	0	0	0	0		0	3	3	36							4	8	14	8	35
1	2	74	156	57.9	23.7919	13	2017-05-31 14:00:00	2017-05-24	2017-06-02	1	0	0	0		0	1	7	53.2							3	1	1	0	9
2	2	82	156	49.7	20.4224	5	2017-05-31 17:00:00	2017-05-30	2017-06-12	0	0	0	0		0	1	3	36							4	6	11	6	35
4	2	50	161	52	20.061	2	2017-05-31 18:34:00	2017-05-15	2017-06-19	1	0	0	0		0	6	99								4	5	12	8	26
2	1	64	170	66.6	23.045	9	2017-05-31 21:06:00	2017-05-31	2017-06-30	0	0	0	0		0	7	3	32							2	3	5	4	26
2	2	87	165	34.8	12.7824	5	2017-05-31 21:10:00	2017-05-30	2017-06-09	1	0	0	0		0	1	5	86							6	5	14	6	21
2	2	41	172	34.7	11.7293	1	2017-06-01 16:39:00	2017-05-28	2017-07-20	0	0	1	1	2017-06-01	1	1	7	78							7	4	10	3	19
4	1	70	175	59	19.2653	2	2017-06-01 18:45:00	2017-05-12	2017-07-22	1	0	0	1	2017-05-16	0	2	3	32							4	3	10	3	24
4	2	30	169	75.9	26.5747	2	2017-06-01 20:38:00	2017-05-23	2017-06-15	1	0	0	0		0	6	1	84							5	6	11	4	26
3	1	54	158.7	58.7	23.3069	2	2017-06-01 23:19:00	2017-05-28	2017-06-03	0	0	0	0		0	6	5	88							1	4	8	3	16
2	2	76	147	32.6	15.0863	5	2017-06-02 06:53:00	2017-05-16	2017-06-02	1	0	0	0		0	2	5	87							1	4	11	5	9
2	2	82	156	50.5	20.7512	5	2017-06-02 09:23:00	2017-05-30	2017-06-12	0	0	0	0		0	3	3	36							3	4	12	5	31
2	2	68	155.1	43.5	18.0828	1	2017-06-02 11:57:00	2016-11-26	2017-06-10	0	0	0	0		0	3	5	72							1	2	9	4	16
4	2	41	165	40.3	14.8026	17	2017-06-02 20:00:00	2017-04-18	2017-06-22	1	0	0	1	2017-04-21	0	2	1	80							3	5	6	3	4
4	2	82	156	50	20.5457	5	2017-06-02 20:54:00	2017-05-30	2017-06-12	1	0	0	0		0	4	3	34							3	5	13	5	31
2	1	70	161.5	71	27.2216	10	2017-06-05 08:00:00	2017-05-27	2017-06-30	1	0	1	1	2017-06-05	1	2	1	72							7	5	8	3	15
1	1	57	168	76.7	27.1755	5	2017-06-05 07:42:00	2017-05-20	2017-06-06	0	0	0	0		0	6	10	12							4	5	13	4	23
3	2	97	143	29.1	14.2305	1	2017-06-05 16:04:00	2017-05-31	2017-06-23	1	0	0	0		0	1	5	88							1	5	15	6	28
2	1	79	163	52.4	19.7222	2	2017-06-07 07:07:00	2017-05-23	2017-06-07	1	0	0	0		0	6	5	88							4	1	8	2	9
2	1	79	163	60.6	22.8085	2	2017-06-07 07:15:00	2017-05-23	2017-06-12	1	0	0	0		0	4	5	88							5	1	8	2	9
1	1	80	152	34.6	14.9758	3	2017-06-07 12:27:00	2017-05-30	2017-06-10	0	0	0	0		0	1	3	32							4	5	7	5	31
1	1	63	174.7	74.8	24.5084	5	2017-06-07 11:38:00	2017-06-04	2017-06-27	1	0	0	0		0	3	5	88							3	2	11	3	4
2	1	80	157.1	60.7	24.5944	10	2017-06-07 13:15:00	2017-06-01	2017-07-06	0	0	1	1	2017-06-07	1	2	4	40	5	88					7	7	12	8	21
4	1	91	153	54.2	23.1535	16	2017-06-07 18:30:00	2017-05-31	2017-07-07	1	0	0	0		0	2	2	140	3	40	5	80			4	9	13	11	44
4	2	57	157	52.8	21.4207	10	2017-06-07 19:30:00	2017-06-03	2017-07-16	1	0	0	0		0	1	5	85	3	32					2	3	10	5	26
4	2	80	152	34.6	14.9758	3	2017-06-07 16:00:00	2017-05-30	2017-06-12	0	0	0	0		0	1	3	34	4	35					4	5	11	4	35
1	1	76	152	34.6	14.9758	3	2017-06-08 08:59:00	2017-05-30	2017-06-10	0	0	0	0		0	1	3	32	5	85					6	4	13	5	31
1	1	85	168	48.1	17.0422	3	2017-06-08 10:00:00	2017-05-31	2017-06-20	1	0	0	0		0	3	3	32	5	80					4	5	13	7	31
2	1	50				2	2017-06-08 10:24:00	2017-05-26	2017-07-17	1	0	0	1	2017-06-13	0	2	1	86	2	144					1	4	5	3	4
3	2	77	151.8	67.1	29.1192	15	2017-06-08 15:34:00	2017-05-14	2017-07-28	1	0	0	1	2017-05-24	0	6	99								1	4	7	4	22
4	1	72	170	62.9	21.7647	2	2017-06-08 15:43:00	2017-05-19	2017-07-08	1	0	0	0		0	6	1	75							5	3	3	2	9
3	1	59	168	77	27.2817	5	2017-06-08 21:38:00	2017-05-17	2017-06-09	0	1	1	0		0	7	1	84							7	3	8	2	4
2	2	82	151.9	42.8	18.5493	2	2017-06-09 07:00:00	2017-05-31	2017-06-23	1	0	0	1	2017-05-31	0	6	5	88							1	1	6	2	9
2	1	60	160.7	55.6	21.53	2	2017-06-09 07:25:00	2017-06-07	2017-06-13	0	0	0	1	2017-06-12	0	2	5	86							1	4	11	5	16
1	2	76	153	46.6	19.9069	21	2017-06-09 07:25:00	2017-06-08	2017-07-18	1	0	0	0		0	1	3	34							4	6	7	6	35
2	1	50	162.5	39.6	14.9964	2	2017-06-09 07:00:00	2017-05-26	2017-07-17	1	0	0	1	2017-06-13	0	2	2	141							1	2	2	1	0
1	1	66	175	50.3	16.4245	1	2017-06-09 07:25:00	2017-04-22	2017-06-17	1	0	0	0		0	2	2	146	5	77					3	7	16	9	39
2	1	23	167.1	62.4	22.3476	2	2017-06-09 09:16:00	2017-06-04	2017-06-29	1	0	1	1	2017-06-09	1	2	99								4	9	14	8	30
2	1	91	153.4	53.7	22.8204	16	2017-06-09 12:45:00	2017-05-31	2017-07-07	1	0	0	0		0	2	99								1	5	6	5	31
2	2	30	169.7	74.8	25.9739	2	2017-06-09 10:00:00	2017-04-23	2017-06-15	1	0	0	0		0	6	1	88							1	6	9	5	4
3	1	83	165	44.1	16.1983	1	2017-06-09 20:45:00	2017-06-09	2017-06-18	1	0	0	0		0	5	1	54							4	6	6	5	22
3	1	70	171.5	54.3	18.4617	2	2017-06-10 05:55:00	2017-05-24	2017-06-16	1	0	0	0		0	6	2	155							1	4	6	3	22
3	1	64	159.3	49.4	19.4668	10	2017-06-10 05:05:00	2017-06-08	2017-06-14	1	0	0	0		0	5	5	86							1	2	7	4	4
3	1	79	165	45.1	16.5657	2	2017-06-10 05:28:00	2017-06-06	2017-06-24	1	0	0	0		0	7	5	89							7	3	11	4	17
1	2	71	157.3	66.7	26.9568	5	2017-06-10 07:25:00	2017-06-09	2017-06-23	0	0	0	0		0	7	5	82							6	4	13	6	21
1	1	26				20	2017-06-10 07:25:00	2017-06-09	2017-06-10	1	0	0	0		0	1	5	88							2	2	8	3	8
1	1	87	165	35.7	13.1129	3	2017-06-09 14:00:00	2017-05-30	2017-06-09	1	0	0	0		0	1	5	88	7	61.6					3	4	12	4	31
2	1	60	160.7	55.6	21.53	2	2017-06-12 09:29:00	2017-06-07	2017-06-13	0	0	1	1	2017-06-12	1	6	5	89							6	5	12	6	32
3	1	81	169	41.7	14.6003	1	2017-06-12 15:39:00	2017-06-05	2017-06-20	1	0	0	0		0	2	5	86							1	4	11	6	25
3	2	88	155	39.9	16.6077	1	2017-06-12 19:10:00	2017-06-05	2017-06-20	1	0	0	0		0	3	5	73							1	4	12	6	31
2	2	57	159	57.7	22.8235	2	2017-06-13 09:45:00	2017-05-25	2017-08-08	1	0	0	1	2017-06-14	0	1	5	89							6	5	12	7	20
4	2	57				2	2017-06-13 14:59:00	2017-05-25	2017-08-08	1	0	1	1	2017-06-14	1	1	3	40							4	4	6	2	26
3	1	73	151	64.2	28.1567	11	2017-06-13 18:28:00	2017-06-11	2017-06-19	1	0	1	1	2017-06-13	1	1	99								7	3	6	2	13
3	1	70				5	2017-06-13 21:24:00	2017-06-10	2017-06-15	0	0	0	0		0	6	5	74	2	152					7	8	18	11	44
4	1	69	165	65.5	24.0588	2	2017-06-13 21:42:00	2017-06-08	2017-07-07	1	0	1	1	2017-06-14	1	2	5	88							4	2	8	3	12
1	2	57	159	62.2	24.6035	2	2017-06-14 07:23:00	2017-05-25	2017-08-08	1	0	1	1	2017-06-14	1	1	2	151	3	31	5	85			6	10	17	11	39
1	1	69	165.2	65.3	23.9273	2	2017-06-14 07:31:00	2017-06-08	2017-07-07	1	0	0	0		0	2	5	77							5	2	9	4	19
1	1	63	165.5	74	27.0169	2	2017-06-14 07:39:00	2017-05-09	2017-06-14	1	0	0	0		0	6	5	80							6	4	11	6	23
1	2	79	146.9	53.3	24.6992	2	2017-06-14 12:09:00	2017-05-29	2017-06-19	0	0	0	0		0	2	5	88							4	4	8	5	13
1	1	59	170	86.7	30	5	2017-06-13 07:14:00	2017-06-12	2017-06-13	0	1	1	0		0	1	6	7.172							7	3	10	2	12
4	1	79	146	53.3	25.0047	2	2017-06-14 16:24:00	2017-05-29	2017-06-19	0	0	0	0		0	2	3	32	5	88	4	39.8			6	9	13	8	25
2	1	82	159.9	54.8	21.433	10	2017-06-15 09:00:00	2017-06-08	2017-06-18	1	0	0	0		0	2	1	87							1	4	6	3	13
2	1	70	175	50.9	16.6204	2	2017-06-16 07:53:00	2017-05-12	2017-06-22	1	0	0	1	2017-05-16	0	1	8	41.8							4	2	3	1	9
4	2	60	149	48	21.6206	20	2017-06-17 07:00:00	2017-06-14	2017-06-30	1	0	0	0		0	1	1	84	2	48					2	3	7	2	4
4	1	68	160	63.1	24.6484	4	2017-06-17 09:44:00	2017-06-13	2017-07-04	1	0	0	0		0	5	10	11							2	1	2	0	4
4	1	70	162	61.7	23.5101	2	2017-06-18 07:55:00	2017-06-07	2017-06-23	1	0	0	0		0	6	1	70							2	3	3	2	22
3	1	67	168.2	89.9	31.7766	1	2017-06-19 12:49:00	2017-06-18	2017-07-05	1	0	0	0		0	1	5	83							1	2	9	4	12
3	2	30	163.8	66.3	24.7107	5	2017-06-19 14:16:00	2017-06-18	2017-06-20	1	0	0	0		0	1	1	79							1	3	5	3	4
3	2	65	158.3	38.9	15.5234	5	2017-06-19 13:23:00	2017-06-18	2017-06-24	1	0	0	0		0	6	1	88							1	2	3	1	8
2	1	61	162.2	57.9	22.0078	20	2017-06-19 20:00:00	2017-06-19	2017-07-05	1	0	1	1	2017-06-19	1	1	7	50.9							7	2	5	1	19
3	1	74	168	64.2	22.7466	13	2017-06-20 10:40:00	2017-05-31	2017-06-28	0	0	1	1	2017-06-20	1	6	99								7	6	16	6	27
2	1	77	167.2	67.8	24.2525	3	2017-06-20 16:21:00	2017-06-08	2017-06-23	0	0	0	0		0	2	5	85							1	4	12	5	21
3	1	68	168.5	76.2	26.8383	14	2017-06-21 07:55:00	2017-06-18	2017-06-26	1	0	0	0		0	1	3	38							1	7	12	7	30
3	1	50	172	59.9	20.2474	13	2017-06-21 09:03:00	2017-06-15	2017-07-03	1	0	0	0		0	2	1	82	5	65					1	2	9	4	0
4	1	66	164.3	61.15	22.6528	2	2017-06-21 09:45:00	2017-05-20	2017-07-28	1	0	0	0		0	2	5	88							2	3	9	4	12
4	2	39	154	48.4	20.4082	10	2017-06-21 09:50:00	2017-06-20	2017-06-22	1	0	0	0		0	2	1	77							3	3	3	2	6
4	1	66	161	51.3	19.7909	10	2017-06-21 14:00:00	2017-05-26	2017-07-25	1	0	1	1	2017-06-21	1	1	1	74							4	3	6	2	4
3	1	74	162	76.9	29.3019	1	2017-06-21 13:39:00	2017-06-21	2017-07-08	1	0	1	1	2017-06-21	1	1	3	40							7	7	14	7	31
3	2	89	145	32.4	15.4102	3	2017-06-21 13:46:00	2017-06-17	2017-07-02	1	0	0	0		0	1	5	88							1	5	13	6	25
3	1	37	172.8	85.9	28.7677	18	2017-06-21 14:00:00	2017-06-18	2017-07-05	1	0	1	1	2017-06-21	1	3	5	51							7	2	9	4	0
4	2	39	154	48.4	20.4082	10	2017-06-21 23:47:00	2017-06-20	2017-06-22	1	0	0	0		0	2	1	81							3	3	3	2	4
4	1	63	152	42.2	18.2652	2	2017-06-21 23:00:00	2017-06-17	2017-07-06	1	0	0	0		0	2	2	150							1	4	7	3	17
4	2	66	164	61.1	22.7171	2	2017-06-22 03:00:00	2017-05-20	2017-07-28	1	0	0	0		0	5	5	89							5	3	8	4	8
4	1	66	176	84	27.1178	2	2017-06-22 10:25:00	2017-06-12	2017-07-02	1	0	0	0		0	2	1	85							2	5	8	5	16
4	1	66	176	83	26.7949	2	2017-06-22 13:09:00	2017-06-09	2017-07-09	1	0	0	0		0	2	1	79							3	3	3	2	8
2	2	88	155	40.1	16.6909	1	2017-06-22 15:41:00	2017-05-04	2017-07-20	1	0	0	0		0	2	1	87							1	4	10	4	21
2	1	66	170	62.6	21.6609	13	2017-06-22 15:55:00	2017-03-23	2017-09-22	1	0	0	1	2017-04-10	0	8	3	34	5	88					1	5	9	6	26
2	1	82	150.8	71	31.2216	11	2017-06-22 17:45:00	2017-06-12	2017-07-14	1	0	1	1	2017-06-22	1	3	1	76							7	3	8	2	13
2	1	61	171.7	44	14.9249	1	2017-06-22 20:42:00	2017-06-22	2017-07-01	0	0	1	1	2017-06-22	1	1	99								7	3	6	2	12
3	1	72	168	69.4	24.589	1	2017-06-23 09:35:00	2017-06-21	2017-06-24	1	0	0	0		0	2	5	88							1	2	10	3	9
3	1	49	174	96.3	31.8074	6	2017-06-23 08:48:00	2017-06-07	2017-06-26	1	0	0	1	2017-06-07	0	1	5	85							1	2	7	3	0
3	2	34	155	47.95	19.9584	15	2017-06-23 11:13:00	2017-06-17	2017-07-01	1	0	0	0		0	2	2	150							1	4	5	3	13
4	1	39	173	62	20.7157	10	2017-06-23 10:12:00	2017-06-06	2017-07-08	1	0	0	1	2017-06-08	0	2	10	14							2	1	0	0	0
4	1	58	167	63	22.5896	10	2017-06-23 11:45:00	2017-06-18	2017-07-01	1	0	1	1	2017-06-23	1	3	1	87	5	80					4	4	10	5	4
4	1	64	171	58.3	19.9378	2	2017-06-23 13:00:00	2017-06-14	2017-07-09	1	0	0	0		0	6	1	68							4	4	3	3	8
2	1	74	171	65	22.2291	1	2017-06-24 07:00:00	2017-06-23	2017-07-13	1	0	0	1	2017-07-10	0	2	8	49.6							3	4	7	3	21
2	1	71	170	78.2	27.0588	1	2017-06-24 07:00:00	2017-06-19	2017-06-27	1	0	0	0		0	1	5	87							2	2	8	3	17
2	2	83	145	41	19.5006	5	2017-06-23 17:09:00	2017-06-18	2017-06-30	1	0	0	0		0	2	99								5	8	16	10	44
3	2	63	156.3	52.9	21.654	2	2017-06-24 08:33:00	2017-05-13	2017-07-06	0	0	0	0		0	6	1	88							7	7	14	8	16
3	2	64	150	39.6	17.6	16	2017-06-24 07:48:00	2017-06-15	2017-07-11	1	0	0	1	2017-06-15	0	1	7	51.8							1	4	7	2	4
3	1	69	178	76.9	24.2709	2	2017-06-24 08:42:00	2017-06-18	2017-06-26	1	0	0	0		0	2	2	144							1	5	5	4	17
2	1	82	157.5	56.7	22.8571	4	2017-06-24 10:08:00	2017-06-23	2017-08-11	1	0	0	1	2017-06-26	0	4	10	9							2	4	10	4	13
2	2	66	153.8	54.5	23.0401	2	2017-06-24 21:32:00	2017-06-16	2017-07-08	0	0	0	1	2017-07-05	0	2	99								1	3	6	2	16
2	1	84	178	65	20.5151	18	2017-06-26 07:00:00	2017-06-24	2017-06-26	0	1	1	1	2017-06-26	1	6	5	75							7	6	14	8	31
2	2	63	157	68.7	27.8713	21	2017-06-26 11:00:00	2017-06-26	2017-08-01	1	0	0	0		0	2	10	12							1	1	0	0	4
3	2	70	150	59.3	26.3556	5	2017-06-26 15:55:00	2017-06-13	2017-08-02	1	0	1	1	2017-06-27	1	6	3	36	5	82					7	7	14	10	35
3	2	67	146	46.4	21.7677	5	2017-06-26 16:30:00	2017-06-20	2017-08-08	0	0	0	0		0	1	1	79							1	4	7	3	8
3	1	72	165	52.4	19.247	5	2017-06-26 14:42:00	2017-06-08	2017-07-04	1	0	0	1	2017-06-08	0	2	1	77							3	5	6	4	13
3	1	82	157.5	57.2	23.0587	4	2017-06-26 18:51:00	2017-06-23	2017-08-11	1	0	1	1	2017-06-26	1	3	1	82							7	7	11	6	25
2	2	84	155	48.5	20.1873	3	2017-06-27 07:00:00	2017-06-24	2017-07-07	1	0	0	0		0	4	3	35							3	2	8	1	24
4	1	63	152	44.1	19.0876	2	2017-06-26 23:46:00	2017-06-17	2017-07-06	1	0	0	0		0	6	3	32	5	87					3	5	11	6	30
2	2	76	153.8	78.1	33.0171	3	2017-06-27 07:00:00	2017-06-21	2017-07-10	1	0	0	0		0	3	5	78							3	3	9	2	21
4	1	72	170	66.9	23.1488	2	2017-06-27 14:30:00	2017-06-25	2017-06-28	1	0	0	0		0	2	1	50							2	4	5	3	15
4	1	40	171.4	90	30.6352	2	2017-06-28 07:37:00	2017-06-18	2017-07-18	1	0	0	0		0	3	3	32							3	3	8	3	22
4	1	73	167	62	22.231	2	2017-06-28 08:31:00	2017-06-24	2017-07-22	1	0	0	0		0	6	2	142	3	32	5	84			3	6	13	8	44
4	1	91	154	68.7	28.9678	10	2017-06-28 11:14:00	2017-06-25	2017-07-18	1	0	1	1	2017-06-28	1	1	2	144							3	6	11	8	22
2	2	52	160.5	50.1	19.4486	15	2017-06-28 07:00:00	2017-06-03	2017-07-06	0	0	1	1	2017-06-28	1	2	1	65							7	9	12	7	18
2	1	50	172	58.5	19.7742	13	2017-06-28 11:00:00	2017-06-15	2017-07-03	1	0	0	0		0	2	1	83	5	70					1	2	9	4	0
2	1	81	160	46	17.9687	7	2017-06-28 10:40:00	2017-05-21	2017-06-29	0	0	1	1	2017-06-28	1	4	9	6.2	1	86	2	154	1	88	7	6	16	8	41
2	2	38	155	43.7	18.1894	2	2017-06-28 10:00:00	2017-06-28	2017-07-11	1	0	0	0		0	6	1	88							1	5	11	6	26
2	2	67	160.1	52.5	20.4822	2	2017-06-28 08:40:00	2017-06-23	2017-07-06	1	0	0	0		0	2	1	65							1	2	6	1	10
2	2	85	152	39.8	17.2265	6	2017-06-28 13:40:00	2017-06-27	2017-08-10	1	0	0	0		0	2	99								2	7	13	6	22
2	1	74	172	58.5	19.7742	13	2017-06-29 07:00:00	2017-06-15	2017-07-03	1	0	0	0		0	1	5	50							1	2	8	4	9
4	1	64	170	57.7	19.9654	2	2017-06-29 12:19:00	2017-05-31	2017-06-30	0	1	1	0		0	8	1	67							5	7	8	6	25
3	1	66	171.14	74.8	25.5387	10	2017-06-29 17:05:00	2017-05-28	2017-07-12	1	0	1	1	2017-06-29	1	1	5	87							7	5	13	7	16
2	2	79	165.5	76.1	27.7836	5	2017-06-30 09:00:00	2017-06-29	2017-07-20	1	0	1	1	2017-06-30	1	2	1	70							7	4	10	4	21
4	2	86	147	48.1	22.2592	10	2017-06-30 08:20:00	2017-05-24	2017-07-29	1	0	0	1	2017-06-26	0	2	7	54.2							3	1	6	1	9
3	1	66	176	83.6	26.9886	2	2017-06-30 17:19:00	2017-05-30	2017-07-14	1	0	0	0		0	2	8	51.2							5	1	6	1	4
4	1	66	176	84.35	27.2308	2	2017-07-01 05:58:00	2017-06-30	2017-08-22	1	0	0	0		0	4	5	89							5	4	11	4	19
4	2	86	147	47.8	22.1204	10	2017-07-01 07:19:00	2017-06-24	2017-07-29	0	0	0	1	2017-06-26	0	2	7	54							3	2	6	1	9
3	1	77	169	43.7	15.3006	13	2017-07-01 09:00:00	2017-06-09	2017-07-08	1	0	0	0		0	1	1	63							1	5	6	4	15
4	1	72	168	59	20.9042	5	2017-07-03 06:28:00	2017-07-01	2017-07-14	1	0	0	0		0	3	2	148							4	4	5	4	22
4	1	84	161	42.6	16.4346	4	2017-07-16 23:11:00	2017-04-28	2017-07-25	1	0	0	0		0	1	5	84							3	2	9	2	21
4	1	80	166	54.7	19.8505	20	2017-07-02 21:34:00	2017-06-30	2017-07-15	1	0	0	0		0	8	10	10							3	1	0	0	9
4	2	40	160	52.6	20.5469	14	2017-07-02 14:24:00	2017-06-27	2017-07-28	1	0	0	0		0	6	5	88							3	3	9	4	4
4	1	68	163	58.9	22.1687	4	2017-07-02 08:57:00	2017-06-07	2017-07-05	0	0	0	1	2017-06-11	0	2	5	88							3	1	3	2	4
4	2	84	142	40.8	20.2341	5	2017-07-01 23:04:00	2017-06-28	2017-07-17	1	0	0	0		0	1	9	8.8							3	3	11	4	17
1	1	80	168	48.3	17.1131	20	2017-07-03 11:37:00	2017-07-02	2017-07-27	1	0	0	0		0	4	3	40	5	88					3	5	12	7	31
4	1	80	168	48.3	17.1131	20	2017-07-03 09:55:00	2017-07-02	2017-07-27	1	0	0	0		0	3	5	88	3	44					2	3	9	5	31
2	1	62	170	51.6	17.8547	1	2017-07-04 07:58:00	2017-07-04	2017-07-06	1	0	0	0		0	1	3	32							3	4	5	3	23
4	2	73	167.5	60.5	21.5638	2	2017-07-04 16:30:00	2017-06-24	2017-07-22	1	0	0	0		0	7	5	82							3	3	9	5	21
1	1	83	165.1	69.5	25.4971	10	2017-07-05 08:07:00	2017-07-04	2017-07-14	1	0	0	0		0	1	1	81							3	2	3	1	9
1	1	83	165.1	69.5	25.4971	10	2017-07-05 08:23:00	2017-06-24	2017-07-22	1	0	0	0		0	7	5	82							3	2	6	4	17
1	2	66	153.8	54.6	23.0823	2	2017-07-05 12:49:00	2017-06-16	2017-07-08	0	0	1	1	2017-07-05	1	2	3	32							7	7	12	7	30
4	2	63	152	67.4	29.1724	5	2017-07-05 07:45:00	2017-06-30	2017-08-04	1	0	0	1	2017-07-20	0	10	10	14							2	1	1	0	4
4	1	63	170	54	18.6851	1	2017-07-05 10:25:00	2017-07-04	2017-07-19	1	0	0	0		0	1	7	77							2	3	7	2	4
4	2	74	152	55.6	24.0651	4	2017-07-05 10:56:00	2017-06-19	2017-08-10	1	0	0	1	2017-07-08	0	2	10	10							3	1	0	0	9
4	2	74	156	40.4	16.6009	14	2017-07-06 06:08:00	2017-06-27	2017-11-10	1	0	0	0		0	2	2	150							2	4	3	3	22
4	2	88	155	38	15.8169	1	2017-07-06 02:52:00	2017-05-04	2017-07-20	1	0	0	0		0	3	5	80							2	6	14	8	28
4	1	91	173.4	68.9	22.9151	14	2017-07-06 00:51:00	2017-06-29	2017-07-25	1	0	0	1	2017-07-03	0	2	3	32							3	5	9	5	35
4	1	80	180	54.4	16.7901	1	2017-07-06 08:54:00	2017-06-29	2017-08-17	1	0	0	0		0	1	5	57	3	32					3	4	12	6	31
4	2	40	165	61.3	22.5161	5	2017-07-06 10:23:00	2017-05-19	2017-07-24	0	0	1	1	2017-07-06	1	3	1	83							5	3	5	2	4
2	2	82	154.6	44.5	18.6183	10	2017-07-06 10:45:00	2017-07-04	2017-07-14	1	0	0	0		0	1	10	12							1	1	1	0	9
3	1	60	173	63.4	21.1835	12	2017-07-06 13:22:00	2017-07-05	2017-07-08	1	0	0	0		0	2	2	49							3	2	1	1	4
4	1	60	173	63.8	21.3171	12	2017-07-06 13:40:00	2017-07-05	2017-07-08	1	0	0	0		0	3	2	49							4	2	1	1	4
4	1	76	175.6	61.3	19.8798	21	2017-07-07 00:24:00	2017-07-06	2017-07-13	1	0	1	1	2017-07-07	1	6	3	36							4	8	10	8	35
3	1	73	167.5	58.5	20.851	2	2017-07-07 02:40:00	2017-06-24	2017-07-22	1	0	0	0		0	7	5	85							1	1	7	2	9
4	2	87	151	50.2	22.0166	3	2017-07-07 10:59:00	2017-07-03	2017-07-26	1	0	0	0		0	1	5	87							3	2	6	1	9
3	1	59	163	64.4	24.2388	16	2017-07-07 09:48:00	2017-07-04	2017-08-19	1	0	0	0		0	7	5	89							1	1	8	2	4
4	2	74	152.6	57.4	24.6492	4	2017-07-07 10:13:00	2017-06-19	2017-08-10	1	0	0	1	2017-07-08	0	5	3	36							4	2	4	2	9
4	2	76	153.8	75.1	31.7488	3	2017-07-07 13:00:00	2017-06-21	2017-07-10	1	0	0	0		0	3	3	36							6	7	12	7	35
4	1	58				5	2017-07-07 14:00:00	2017-11-07	2017-07-08	1	0	0	0		0	2	1	65	2	46					3	5	4	4	8
2	1	35	170	57.7	19.9654	2	2017-07-07 19:54:00	2017-06-27	2017-07-09	1	0	0	0		0	6	3	8							1	4	12	6	0
2	1	58	163	38.1	14.34	16	2017-07-08 07:54:00	2017-07-03	2017-07-10	1	0	0	0		0	2	5	71							1	1	6	3	4
2	2	40	160.6	53.4	20.7038	2	2017-07-08 07:00:00	2017-06-27	2017-07-28	1	0	0	0		0	6	5	87							1	3	8	4	4
4	2	69	164	74	27.5134	5	2017-07-08 07:04:00	2017-07-06	2017-07-14	1	0	0	0		0	4	1	86							2	2	3	1	8
4	2	55	157	59.7	24.22	13	2017-07-08 05:55:00	2017-06-24	2017-07-26	1	0	0	0		0	4	5	80							5	2	6	4	23
4	2	72	159	47.9	18.947	18	2017-07-08 05:50:00	2017-07-06	2017-07-11	1	0	0	0		0	1	5	70							4	4	7	6	13
4	1	60	171	73.8	25.2385	1	2017-07-08 23:42:00	2017-07-07	2017-07-13	1	0	0	0		0	1	5	89							1	1	4	2	4
4	1	51	168	62.7	22.2151	5	2017-07-07 22:38:00	2017-06-30	2017-07-20	0	0	0	0		0	2	5	85							3	3	8	4	4
4	1	83	155	46.8	19.4797	20	2017-07-08 08:48:00	2017-07-06	2017-07-08	1	0	1	1	2017-07-07	1	1	7	65.7	5	88					3	2	6	3	21
4	2	75	157	59.2	24.0172	1	2017-07-08 11:19:00	2017-07-07	2017-07-25	0	0	0	0		0	1	1	87							3	3	5	2	21
4	1	81	176	48	15.4959	21	2017-07-10 07:07:00	2017-07-10	2017-08-08	1	0	0	0		0	3	1	77							3	5	5	4	17
4	2	41	172	44.3	14.9743	1	2017-07-10 04:35:00	2017-05-28	2017-07-20	0	0	0	1	2017-06-01	0	2	3	36							4	6	13	7	26
4	2	55	157	59	23.9361	13	2017-07-09 02:09:00	2017-06-24	2017-07-26	1	0	0	0		0	2	5	79							3	3	9	5	16
4	2	71	154.9	57.7	24.0477	9	2017-07-09 14:07:00	2017-07-09	2017-08-08	1	0	0	0		0	1	1	77							2	3	3	2	9
1	1	73	158.7	51.8	20.5672	2	2017-07-11 07:27:00	2017-06-30	2017-07-20	1	0	0	0		0	5	5	84							4	3	11	5	17
1	1	39	172.9	70.3	23.5161	2	2017-07-11 07:18:00	2017-07-01	2017-08-19	1	0	0	0		0	2	5	89							3	1	7	2	0
4	1	76	172	71.4	24.1347	13	2017-07-11 12:19:00	2017-06-09	2017-07-27	0	0	1	1	2017-07-11	1	6	8	54.7							3	4	10	4	28
3	1	51	168	62.7	22.2151	5	2017-07-11 16:44:00	2017-06-30	2017-07-20	0	0	0	0		0	2	1	83							3	5	11	4	4
3	1	86	162	45.3	17.2611	1	2017-07-11 19:58:00	2017-07-06	2017-09-12	1	0	0	1	2017-07-06	0	1	5	82							1	3	12	5	17
3	2	67	146	47.6	22.3306	5	2017-07-11 17:47:00	2017-06-20	2017-08-08	0	0	0	1	2017-07-15	0	1	2	153	1	75					2	7	10	6	17
3	1	60	180.5	65.2	20.0121	21	2017-07-10 20:41:00	2017-07-10	2017-08-05	1	0	1	1	2017-07-11	1	2	1	83							5	8	10	7	34
3	1	84	163.4	65.4	24.4948	18	2017-07-11 21:19:00	2017-07-09	2017-07-15	1	0	0	0		0	1	1	81							1	2	4	1	13
4	1	71	173	70.8	23.656	13	2017-07-12 05:54:00	2017-07-01	2017-07-18	0	0	0	0		0	6	2	151							2	5	6	4	22
4	2	67	146	48.6	22.7998	5	2017-07-12 05:37:00	2017-06-20	2017-08-08	0	0	0	1	2017-07-15	0	1	2	147							3	5	6	4	17
4	1	71	157	49.7	20.1631	1	2017-07-12 01:54:00	2017-07-02	2017-07-25	1	0	0	1	2017-07-03	0	3	5	81							3	3	9	5	17
4	2	77	153.9	64.4	27.19	9	2017-07-12 09:57:00	2017-07-11	2017-07-18	1	0	0	0		0	1	10	10							1	1	1	0	9
1	1	79	165	58.4	21.4509	2	2017-07-12 10:37:00	2017-07-04	2017-07-28	1	0	0	0		0	1	1	63							2	4	3	3	13
3	1	76	158	43	17.2248	3	2017-07-12 07:00:00	2017-07-11	2017-07-17	1	0	0	0		0	5	1	80							3	4	6	2	15
4	1	70	150	69.4	30.8444	11	2017-07-13 08:32:00	2017-06-14	2017-09-20	1	0	1	1	2017-07-13	1	1	1	62							4	4	3	3	15
4	1	60	178	64.3	20.2942	1	2017-07-13 08:21:00	2017-07-06	2017-08-23	1	0	0	1	2017-07-29	0	1	5	85							4	5	11	8	30
4	1	77	168	54.5	19.3098	1	2017-07-13 04:17:00	2017-07-11	2017-08-03	1	0	0	0		0	3	5	88							4	3	10	4	24
4	1	71	173	70.8	23.656	13	2017-07-13 02:40:00	2017-07-01	2017-07-18	0	0	0	0		0	6	1	87							4	4	5	3	13
4	1	78	164.9	41.7	15.3354	1	2017-07-13 11:40:00	2017-07-06	2017-07-22	1	0	0	0		0	7	5	78							3	2	10	4	24
5	1	80	174	55.4	18.2983	16	2017-07-13 12:30:00	2017-06-30	2017-07-27	1	0	0	0		0	7	99								4	1	1	1	9
3	1	77	168	54.5	19.3098	1	2017-07-13 15:34:00	2017-07-11	2017-08-03	1	0	0	0		0	3	5	70							6	3	10	6	31
3	1	54	167.3	45	16.0776	21	2017-07-13 19:35:00	2017-07-11	2017-07-19	1	0	1	1	2017-07-14	1	4	1	75							3	6	9	5	12
3	2	84				21	2017-07-13 20:23:00	2017-07-13	2017-07-21	1	0	1	1	2017-07-14	1	2	3	38							4	5	8	5	31
4	1	39	172.9	70.2	23.4827	2	2017-07-13 23:32:00	2017-07-01	2017-08-19	1	0	1	1	2017-07-13	1	1	5	88							2	2	7	3	0
5	2	84	140	44.4	22.6531	21	2017-07-14 08:21:00	2017-07-13	2017-07-21	1	0	1	1	2017-07-14	1	2	3	36							4	6	10	6	35
5	1	75	173	92.1	30.7728	4	2017-07-14 08:20:00	2017-07-13	2017-07-21	1	0	0	0		0	3	6	7.2							2	3	7	3	13
5	1	69	167	58.5	20.976	20	2017-07-14 08:00:00	2017-06-25	2017-10-05	0	0	0	1	2017-07-31	0	2	99								5	3	3	2	4
5	2	61	151.3	67.15	29.3338	15	2017-07-14 10:25:00	2017-07-11	2017-07-21	1	0	0	0		0	9	1	87							2	2	4	1	4
3	1	69	167	58.5	20.976	20	2017-07-14 15:51:00	2017-06-25	2017-10-05	0	0	0	1	2017-07-31	0	1	99								2	3	4	2	4
3	2	71	158.2	56.5	22.5754	1	2017-07-14 21:34:00	2017-07-14	2017-07-21	1	0	1	1	2017-07-14	1	2	2	150							2	4	3	3	22
1	1	63	165.3	52	19.0308	10	2017-07-15 08:08:00	2017-07-11	2017-07-20	1	0	0	0		0	2	4	39.1							2	6	12	6	20
5	1	60	178	64.3	20.2942	1	2017-07-15 08:15:00	2017-07-06	2017-08-23	0	0	0	1	2017-07-29	0	1	3	40							2	4	8	4	26
5	2	83	146.7	37.3	17.332	1	2017-07-15 08:42:00	2017-07-11	2017-07-22	1	0	0	0		0	2	5	85							2	3	11	4	21
5	1	73	168	54.6	19.3452	1	2017-07-17 08:08:00	2017-07-13	2017-07-28	1	0	0	0		0	3	5	85							2	2	8	1	21
2	1	70	169.5	65.5	22.7983	2	2017-07-17 10:20:00	2017-07-07	2017-07-18	1	0	0	0		0	2	2	141							2	6	7	5	35
5	1	60	178	63.8	20.1363	1	2017-07-17 08:00:00	2017-07-06	2017-08-23	0	0	0	1	2017-07-29	0	1	3	34							2	3	10	5	19
2	2	42	166.6	45.4	16.3571	2	2017-07-17 07:00:00	2017-07-12	2017-08-04	1	0	0	0		0	6	9	5.1	1	86					3	4	5	3	13
5	1	56	168.9	58.4	20.4717	7	2017-07-17 08:00:00	2017-07-06	2017-07-29	1	0	0	0		0	2	5	86							1	1	3	1	4
5	2	84	141.4	49.5	24.7575	12	2017-07-17 08:19:00	2017-06-30	2017-08-07	1	0	1	1	2017-07-17	1	1	3	32							5	6	9	6	44
5	1	82	169	39.2	13.725	1	2017-07-17 09:00:00	2017-07-12	2017-08-10	1	0	0	0		0	1	3	35							1	8	12	7	35
5	1	71	155.2	50.1	20.7996	1	2017-07-17 09:15:00	2017-07-13	2017-07-21	1	0	0	0		0	1	5	89							1	2	9	3	17
2	2	20	162.3	58.3	22.1326	10	2017-07-17 10:00:00	2017-07-09	2017-08-06	1	0	0	0		0	1	5	89							1	5	9	6	19
5	2	40	165.7	65.5	23.8559	5	2017-07-17 13:52:00	2017-05-19	2017-07-24	0	0	0	1	2017-07-06	0	1	5	88							2	2	9	3	0
5	1	77	168	54.1	19.1681	1	2017-07-17 14:07:00	2017-07-11	2017-08-03	0	0	0	0		0	7	5	88							1	4	8	3	25
1	1	70	169.5	66.8	23.2508	2	2017-07-17 17:01:00	2017-07-07	2017-07-18	0	1	1	0		0	2	2	141	3	35	9	8.1			7	6	10	5	44
3	2	40	165.7	65.5	23.8559	5	2017-07-17 20:24:00	2017-05-19	2017-07-24	0	0	1	1	2017-07-17	1	3	99								7	4	10	3	4
1	1	79	165	58.1	21.3407	2	2017-07-17 21:02:00	2017-07-04	2017-07-28	1	0	0	0		0	6	1	80							3	3	4	1	13
1	2	79	153	55.4	23.6661	2	2017-07-18 07:20:00	2017-06-18	2017-08-14	1	0	0	0		0	6	10	11							5	3	3	2	9
5	1	78	161.9	53.9	20.5634	13	2017-07-18 07:31:00	2017-06-22	2017-07-30	0	0	0	0		0	7	1	87							2	6	16	6	25
5	1	40	178	62.1	19.5998	13	2017-07-18 07:38:00	2017-06-30	2017-08-18	1	0	0	0		0	6	5	85							1	2	6	2	4
5	1	86	160	46.3	18.0859	3	2017-07-18 07:41:00	2017-07-15	2017-07-30	1	0	0	0		0	2	7	71.7							1	4	7	3	9
3	1	52	170.8	59.7	20.4644	1	2017-07-18 16:28:00	2017-07-15	2017-07-27	1	0	0	0		0	6	5	87							1	1	6	2	0
3	1	56	168.9	58.6	20.5418	7	2017-07-18 16:37:00	2017-07-06	2017-07-29	1	0	0	1	2017-07-12	0	4	5	89							1	2	6	3	4
3	1	75	158	57.5	23.0332	1	2017-07-18 16:24:00	2017-07-18	2017-07-24	1	0	0	0		0	1	5	87							1	2	7	3	9
3	2	84				15	2017-07-18 18:52:00	2017-07-15	2017-08-16	1	0	1	1	2017-07-18	1	2	5	85							7	4	7	3	21
3	1	40	178	61.3	19.3473	13	2017-07-18 17:00:00	2017-06-30	2017-08-18	1	0	0	0		0	6	4	39.2							4	6	10	5	13
2	1	55	176	61.9	19.9832	2	2017-07-18 20:50:00	2017-07-18	2017-07-29	1	0	0	0		0	2	5	89							1	5	11	6	8
3	2	67	158.2	53.7	21.4566	1	2017-07-18 21:47:00	2017-07-18	2017-07-22	1	0	0	0		0	1	7								4	4	9	3	4
5	1	78	161.9	53.9	20.5634	5	2017-07-19 07:50:00	2017-06-22	2017-07-30	0	0	0	0		0	6	5	88							3	4	11	4	17
5	1	75	167	47.3	16.9601	21	2017-07-19 08:00:00	2017-07-18	2017-07-28	1	0	0	0		0	4	1	89							1	2	2	1	13
5	1	64	165	51.2	18.8062	1	2017-07-19 08:20:00	2017-07-06	2017-07-28	1	0	0	0		0	3	1	80							2	3	9	2	19
5	2	63	152.8	72	30.838	5	2017-07-19 07:54:00	2017-06-30	2017-08-04	1	0	0	1	2017-07-20	0	7	10	7							2	1	1	0	4
5	2	75	150.8	79.7	35.0474	6	2017-07-19 10:35:00	2017-07-16	2017-07-22	1	0	0	1	2017-07-17	0	2	10	10							1	1	1	0	9
5	2	88	155	37.5	15.6087	1	2017-07-19 13:22:00	2017-05-04	2017-07-20	1	0	0	0		0	2	5	88							1	3	6	4	13
5	2	63	156.7	64.1	26.1048	15	2017-07-19 13:20:00	2017-07-15	2017-07-21	1	0	0	0		0	6	1	87							1	3	6	2	16
1	2	45	169	68.05	23.8262	2	2017-07-19 14:49:00	2017-07-14	2017-08-13	0	0	0	0		0	2	2	140	3	40					3	6	10	6	35
5	1	65	166.9	56.4	20.2473	1	2017-07-19 14:20:00	2017-07-13	2017-07-22	0	0	0	0		0	7	5	82							4	4	10	6	16
2	2	74	161	45.3	17.4762	10	2017-07-19 21:00:00	2017-07-17	2017-07-21	0	0	0	0		0	5	1	81							5	3	11	4	9
3	2	86	159.1	32.5	12.8393	3	2017-07-19 21:43:00	2017-07-19	2017-08-09	1	0	0	0		0	2	5	85							2	4	10	5	9
1	2	74	161	45.3	17.4762	10	2017-07-20 07:44:00	2017-07-17	2017-07-21	0	0	0	0		0	3	5	80							7	6	14	8	21
5	1	75	158	55.5	22.232	1	2017-07-20 08:14:00	2017-07-18	2017-07-24	1	0	0	0		0	2	5	89							2	2	9	2	9
5	1	42	175	46.9	15.3143	7	2017-07-20 08:20:00	2017-07-03	2017-08-11	1	0	0	0		0	1	1	84							1	2	3	1	0
5	2	63	152.8	73	31.2663	5	2017-07-20 08:47:00	2017-06-30	2017-08-04	1	0	1	1	2017-07-20	1	5	10	14							5	4	7	3	4
5	1	78	161.9	53.9	20.5634	5	2017-07-20 09:29:00	2017-05-22	2017-07-30	0	0	0	0		0	2	5	88							4	3	9	5	17
2	1	63	169.1	65.3	22.8363	2	2017-07-20 19:27:00	2017-07-10	2017-07-24	1	0	0	0		0	2	1	83							6	2	4	1	4
3	2	78	150.2	50.7	22.4734	7	2017-07-20 16:24:00	2017-07-14	2017-09-08	1	0	0	0		0	2	5	88							1	3	8	4	13
3	1	57	172	84.4	28.5289	5	2017-07-20 17:48:00	2017-07-17	2017-08-02	1	0	0	0		0	3	1	89	5	89					7	7	14	7	20
5	2	57	157	56.4	22.8813	11	2017-07-21 13:50:00	2017-07-18	2017-07-26	1	0	0	1	2017-07-19	0	1	1	86							1	3	3	1	8
5	1	82	169	40	14.0051	1	2017-07-21 14:11:00	2017-07-12	2017-08-10	1	0	0	0		0	2	1	87							2	5	10	5	35
5	1	76	162.2	44.1	16.7624	1	2017-07-21 14:16:00	2017-06-22	2017-07-27	1	0	0	1	2017-06-26	0	1	7	58.4							1	1	4	1	9
5	2	67	146.6	54.2	25.2192	1	2017-07-21 14:22:00	2017-07-20	2017-08-11	1	0	0	0		0	3	1	88							1	3	5	2	12
5	1	78	164.9	44.9	16.5122	1	2017-07-21 14:33:00	2017-07-06	2017-08-17	1	0	0	0		0	6	5	88							2	3	10	4	17
3	1	58	165	49.9	18.3287	5	2017-07-21 16:12:00	2017-07-20	2017-08-03	1	0	0	0		0	2	1	84							1	2	6	2	4
3	1	78	164.9	44.9	16.5122	1	2017-07-21 19:13:00	2017-07-06	2017-07-22	1	0	0	0		0	6	5	85							1	2	9	3	17
3	2	88	150.1	42	18.6418	3	2017-07-21 18:21:00	2017-07-17	2017-07-25	1	0	0	0		0	2	5	77	1	71					5	10	18	11	31
1	1	57	172	86.5	29.2388	5	2017-07-22 07:51:00	2017-07-17	2017-08-02	1	0	0	0		0	6	1	86	5	88					4	3	12	3	19
2	1	70				3	2017-07-21 20:20:00	2017-07-21	2017-07-26	0	0	0	0		0	1	3	32							6	6	12	5	35
1	1	56	168.9	49.95	17.5096	4	2017-07-22 07:49:00	2017-07-06	2017-07-29	1	0	0	1	2017-07-12	0	3	5	88	1	82					2	2	6	3	4
1	2	95	155	39	16.2331	13	2017-07-22 07:58:00	2017-07-02	2017-08-10	1	0	0	1	2017-07-18	0	2	5	86							3	1	6	2	9
1	1	60	178	63.8	20.1363	1	2017-07-22 08:02:00	2017-07-06	2017-08-23	0	0	0	1	2017-07-29	0	1	3	32							3	4	10	4	26
5	1	84	179	49	15.2929	7	2017-07-24 07:55:00	2017-07-13	2017-08-19	1	0	0	0		0	8	5	88							2	1	4	1	9
3	2	60	160	73.4	28.6719	17	2017-07-24 08:11:00	2017-07-12	2017-08-05	0	0	0	0		0	6	1	87							1	2	6	1	4
3	2	42	151	37.9	16.6221	16	2017-07-23 13:01:00	2017-07-13	2017-07-26	1	0	0	0		0	1	5	88							1	1	3	2	0
5	1	57	172	86	29.0698	5	2017-07-24 07:59:00	2017-07-17	2017-08-02	1	0	0	0		0	7	1	87	5	88					1	2	7	1	4
3	1	65	159.8	48	18.797	2	2017-07-23 16:18:00	2017-07-07	2017-08-22	0	0	0	1	2017-08-02	0	6	5	85							2	2	9	3	4
5	1	56	168.9	47.5	16.6508	7	2017-07-24 08:03:00	2017-07-06	2017-08-21	1	0	0	1	2017-07-12	0	4	1	79							1	2	3	1	4
3	1	80	158.4	57	22.7177	10	2017-07-23 22:09:00	2017-07-19	2017-08-05	1	0	0	0		0	1	5	85							5	4	13	6	28
3	2	45	163.2	59.1	22.1895	2	2017-07-23 07:51:00	2017-07-15	2017-07-31	1	0	0	0		0	6	5	86							7	3	8	4	4
3	2	40	160.6	51	19.7733	2	2017-07-24 13:48:00	2017-06-27	2017-07-28	1	0	0	0		0	6	5	82	7	56.4	8	51.8			1	3	8	5	4
2	1	79	165	56.4	20.7163	2	2017-07-21 08:40:00	2017-07-04	2017-07-27	1	0	0	0		0	3	1	77							3	3	7	2	13
1	2	34	164	39.6	14.7234	9	2017-07-24 17:00:00	2017-07-24	2017-08-01	1	0	0	0		0	1	1	77							3	3	3	2	0
5	1	64	170	64	22.1453	1	2017-07-25 08:45:00	2017-07-20	2017-08-04	1	0	0	0		0	1	5	88							2	1	5	0	4
5	1	78	166.7	57.8	20.7997	1	2017-07-25 07:48:00	2017-07-21	2017-07-29	0	0	0	0		0	6	5	89							4	1	5	1	9
2	2	62	147.9	48.3	22.0806	2	2017-07-25 08:15:00	2017-07-18	2017-08-03	1	0	0	0		0	2	1								1	3	4	2	10
2	2	45	163.2	58.2	21.8516	2	2017-07-25 07:04:00	2017-07-15	2017-07-31	1	0	0	0		0	6	5	89							6	3	8	3	4
5	2	22	155	61.7	25.6816	21	2017-07-25 07:41:00	2017-07-24	2017-08-05	1	0	0	0		0	2	2	142							2	7	12	6	28
5	1	83	165	52.4	19.247	1	2017-07-25 11:05:00	2017-07-05	2017-08-10	1	0	1	1	2017-07-25	1	3	3	48							5	9	10	8	35
3	1	57	172	89.8	30.3542	5	2017-07-25 16:02:00	2017-07-17	2017-08-02	1	0	0	0		0	3	3	33							4	9	16	8	39
3	2	95	155	37.2	15.4839	13	2017-07-25 17:41:00	2017-07-02	2017-08-10	1	0	0	1	2017-07-18	0	5	5	87							1	2	10	3	9
3	1	75	165	46.3	17.0064	3	2017-07-25 21:10:00	2017-07-13	2017-08-12	1	0	0	0		0	1	5	84							7	6	14	9	31
3	1	73	164.2	54.3	20.1397	18	2017-07-25 21:01:00	2017-07-24	2017-07-28	0	0	1	1	2017-07-25	1	6	1	74							6	6	14	6	35
2	2	41	163.7	41.7	15.561	2	2017-07-26 07:00:00	2017-07-17	2017-08-08	1	0	0	0		0	2	5	55							1	7	11	9	21
5	2	52	157.5	52.1	21.0028	15	2017-07-26 13:38:00	2017-07-21	2017-09-01	1	0	0	0		0	6	1	83							2	4	4	3	4
1	1	67	168	63.1	22.3569	2	2017-07-26 13:23:00	2017-07-05	2017-08-06	1	0	0	0		0	2	1	82							2	2	3	1	8
5	2	52	157.5	52.5	21.164	15	2017-07-27 07:38:00	2017-07-21	2017-09-01	1	0	0	0		0	2	1	86							3	5	6	4	25
5	1	82	169	41.7	14.6003	1	2017-07-27 09:08:00	2017-07-12	2017-08-10	1	0	0	0		0	1	3	32	1	80	2	145			3	3	8	2	13
5	1	78	171	53	18.1252	20	2017-07-27 09:19:00	2017-07-25	2017-08-12	1	0	0	0		0	9	1	82	5	83	3	32			2	5	9	4	25
5	2	95	155	37.1	15.4422	13	2017-07-27 08:46:00	2017-07-02	2017-08-10	1	0	0	1	2017-07-18	0	6	8	47.7							2	2	7	2	9
5	1	56	164.6	57	21.0385	5	2017-07-27 09:24:00	2017-06-23	2017-07-27	0	1	1	0		0	6	1	77							4	5	8	4	8
3	1	82	169	41.7	14.6003	1	2017-07-27 15:35:00	2017-07-12	2017-08-10	1	0	0	0		0	1	3	39							3	3	7	3	31
3	1	51	165	62.1	22.8099	2	2017-07-27 16:55:00	2017-07-27	2017-08-15	1	0	0	0		0	1	1	89							4	7	15	8	16
2	1	70	158.8	55.2	21.8896	2	2017-07-27 20:21:00	2017-07-24	2017-08-02	1	0	0	0		0	2	9	5.5							4	2	6	1	9
3	1	57	172	89.6	30.2866	5	2017-07-27 21:03:00	2017-07-17	2017-08-02	1	0	0	0		0	3	3	33	5	89					4	6	12	8	30
5	1	73	164.2	55.9	20.7332	18	2017-07-28 07:11:00	2017-07-24	2017-07-28	0	1	1	1	2017-07-25	0	5	5	87	3	31	1	72	10	12	7	10	19	12	28
5	2	34	153.1	48.5	20.6915	15	2017-07-28 07:14:00	2017-07-22	2017-07-28	1	0	0	0		0	6	2	144							2	4	3	3	13
3	1	51	165	63.2	23.214	2	2017-07-28 07:41:00	2017-07-27	2017-08-15	1	0	0	0		0	1	4	41.1							4	6	15	5	19
3	2	73	146.7	48	22.3039	10	2017-07-27 22:44:00	2017-06-30	2017-08-25	1	0	0	1	2017-07-29	0	1	5	87	2	150					2	4	10	6	22
3	2	56	157.2	49.2	19.9095	10	2017-07-27 23:36:00	2017-06-29	2017-09-23	1	0	0	1	2017-07-03	0	6	1	89							4	3	9	2	4
5	1	82	169	41.7	14.6003	1	2017-07-28 14:30:00	2017-07-12	2017-08-10	1	0	0	0		0	1	1	86							4	5	11	4	32
2	1	54	165	60.7	22.2957	2	2017-07-28 19:24:00	2017-07-11	2017-08-08	1	0	0	0		0	3	3	4	2	149					1	5	9	8	13
3	2	73	146.7	50.08	23.2704	10	2017-07-29 01:21:00	2017-06-30	2017-08-25	1	0	1	1	2017-07-29	1	1	5	88							5	4	11	6	25
5	1	76	172	64.2	21.7009	18	2017-07-29 07:29:00	2017-07-28	2017-08-08	1	0	0	0		0	7	2	141							1	4	6	4	25
5	1	74	176	41.2	13.3006	1	2017-07-31 07:10:00	2017-07-22	2017-08-28	0	0	0	1	2017-07-24	0	1	5	54							6	2	9	3	21
3	1	83	164.1	73.9	27.4427	17	2017-07-31 08:38:00	2017-06-28	2017-08-11	1	0	0	1	2017-06-28	0	2	3	32							4	5	13	5	31
3	1	65	159.8	45.6	17.8571	2	2017-07-31 08:45:00	2017-07-07	2017-08-22	0	0	0	1	2017-08-02	0	6	5	75							1	1	6	3	4
3	1	61	164	50.1	18.6273	2	2017-07-31 08:44:00	2017-07-21	2017-08-29	1	0	0	0		0	6	5	89							1	3	9	4	8
5	2	57	154	60.5	25.5102	21	2017-07-31 11:34:00	2017-07-29	2017-08-02	0	0	0	0		0	6	5	88							3	4	11	5	20
3	1	83	164.1	73.9	27.4427	17	2017-07-31 11:10:00	2017-06-28	2017-08-11	1	0	0	1	2017-06-28	0	3	99								4	6	13	5	28
2	1	69	167	53.6	19.219	1	2017-07-31 15:43:00	2017-06-25	2017-10-05	0	0	1	1	2017-07-31	1	2	1	72							7	7	9	6	16
5	2	72	152	48	20.7756	5	2017-08-01 14:00:00	2017-07-31	2017-08-04	0	0	0	0		0	7	1	86	10	12					3	7	9	6	25
5	1	82	165.2	55.9	20.4829	11	2017-08-01 13:30:00	2017-07-31	2017-08-08	1	0	0	0		0	2	1	67							3	4	7	3	15
5	2	79	155	40.2	16.7326	7	2017-08-01 11:40:00	2017-02-15	2017-08-04	0	0	1	1	2017-08-01	1	2	1	82							7	5	13	4	13
2	1	65	154.7	58.7	24.5277	13	2017-08-01 21:00:00	2017-06-29	2017-08-10	1	0	0	0		0	2	1	85							2	4	9	3	16
2	2	72	152	51.5	22.2905	5	2017-08-01 16:00:00	2017-07-31	2017-08-04	0	0	0	0		0	6	1	66							7	7	9	6	34
2	1	61	164	52.8	19.6312	2	2017-08-02 15:50:00	2017-07-21	2017-08-29	1	0	0	0		0	2	2	178							5	6	12	6	39
2	2	57	159	53.5	21.1621	2	2017-08-02 07:59:00	2017-05-25	2017-09-05	1	0	0	0		0	3	99								4	5	8	4	4
1	1	65	159.8	45.9	17.9746	2	2017-08-02 19:00:00	2017-08-07	2017-08-22	0	0	1	1	2017-08-02	1	6	5	85							6	2	9	3	16
1	1	84	179	49.1	15.3241	7	2017-08-02 20:20:00	2017-07-13	2017-08-19	1	0	0	0		0	3	5	83							3	2	8	4	9
1	2	76	149.8	55.7	24.8217	14	2017-08-02 21:47:00	2017-07-20	2017-08-08	1	0	0	1	2017-07-28	0	2	2	145							3	4	6	3	22
5	2	85	156.7	53.4	21.7472	3	2017-08-03 08:37:00	2017-08-31	2017-08-23	1	0	0	0		0	1	2	180							3	7	10	6	34
2	1	83	164.6	78.2	28.8634	10	2017-08-03 08:05:00	2017-08-01	2017-08-09	1	0	0	1	2017-08-01	0	3	8	54.9							4	1	4	1	9
2	1	71	169	65	22.7583	2	2017-08-03 08:00:00	2017-08-01	2017-08-25	0	0	0	0		0	3	5	88							3	3	8	4	13
2	1	81	168.4	70.5	24.8602	2	2017-08-03 07:30:00	2017-08-02	2017-08-17	1	0	0	0		0	2	9	4.1							2	2	2	1	21
5	1	70	158.8	57.2	22.6827	20	2017-08-03 13:31:00	2017-08-24	2017-08-18	1	0	0	0		0	2	1	77							2	4	5	3	21
1	1	61	164.9	57.9	21.293	21	2017-08-03 18:55:00	2017-08-03	2017-08-08	1	0	0	0		0	6	1	84	2	150					3	5	7	4	17
1	1	80	178	58.2	18.3689	1	2017-08-03 19:05:00	2017-07-23	2017-08-17	1	0	0	0		0	1	7	67.3							4	4	11	3	24
1	1	66	150.4	43.8	19.3633	5	2017-08-03 18:58:00	2017-08-02	2017-08-05	0	0	0	0		0	9	1	84							5	6	8	5	12
1	1	63	170.3	53.5	18.4469	1	2017-08-04 10:50:00	2017-07-29	2017-08-12	1	0	0	0		0	1	5	85	7	73.1					2	1	7	2	8
5	1	71	175.3	62.9	20.4685	13	2017-08-07 08:00:00	2017-07-05	2017-08-14	1	0	0	0		0	2	4	39.1							3	6	7	4	13
2	1	77	161	56.7	21.8742	10	2017-08-07 07:00:00	2017-08-07	2017-08-17	0	0	1	1	2017-08-07	1	6	5	64							4	2	3	1	21
2	1	65	159.8	45	17.6222	2	2017-08-07 07:00:00	2017-07-07	2017-08-22	0	0	0	1	2017-08-02	0	6	5	88							4	4	8	3	16
2	1	61	164	50.1	18.6273	2	2017-08-06 14:00:00	2017-07-21	2017-08-29	1	0	0	0		0	2	5	88							6	4	8	3	23
2	1	90	150	61	27.1111	18	2017-08-07 07:00:00	2017-08-01	2017-09-19	1	0	0	1	2017-08-08	0	2	5	55							2	1	3	0	9
2	2	76	157.2	82.8	33.5062	2	2017-08-07 11:05:00	2017-06-04	2017-08-18	1	0	0	0		0	2	5	85							4	3	8	2	17
3	1	43	181.5	76.7	23.2832	10	2017-08-07 16:57:00	2017-08-06	2017-08-10	1	0	0	0		0	2	1	86							1	2	3	1	0
1	1	86	170	59.1	20.4498	10	2017-08-07 19:15:00	2017-08-04	2017-09-04	0	0	1	1	2017-08-07	1	2	99								7	3	9	4	9
5	2	44	157	87.2	35.3767	15	2017-08-08 13:00:00	2017-07-14	2017-09-05	1	0	0	0		0	6	3	60							5	6	9	6	26
2	1	87	162.9	40	15.0736	4	2017-08-08 19:45:00	2017-08-07	2017-09-08	1	0	0	1	2017-08-11	0	0	5	81							5	2	9	4	24
3	1	65	159.8	45.6	17.8571	2	2017-08-08 20:23:00	2017-07-07	2017-08-22	0	0	0	1	2017-08-02	0	6	5	87							5	4	10	5	20
2	2	51	158.8	76.3	30.2568	20	2017-08-08 16:45:00	2017-07-27	2017-08-25	1	0	0	0		0	1	5	75							3	1	6	3	0
3	1	75	175.6	75	24.3227	10	2017-08-08 16:47:00	2017-07-30	2017-08-22	1	0	0	1	2017-08-07	0	3	5	89							1	1	7	2	9
5	2	78	158	51.5	20.6297	3	2017-08-09 07:40:00	2017-08-04	2017-08-29	1	0	0	0		0	3	5	89							2	4	3	3	9
5	1	76	158	43.5	17.4251	5	2017-08-09 13:15:00	2017-07-27	2017-08-16	1	0	0	1	2017-08-08	0	5	2	149							6	4	12	3	21
2	1	74	172	46.3	15.6504	1	2017-08-09 16:08:00	2017-07-12	2017-08-30	1	0	0	1	2017-07-13	0	1	5	55							4	3	7	4	9
2	1	92	165.2	54.3	19.8966	3	2017-08-09 16:08:00	2017-07-30	2017-09-02	1	0	0	0		0	1	99								6	5	13	6	35
2	1	89	174	45.2	14.9293	11	2017-08-09 17:00:00	2017-08-01	2017-08-30	1	0	0	0		0	1	99								1	2	3	1	13
2	2	44	157	87.2	35.3767	15	2017-08-09 16:00:00	2017-07-14	2017-09-05	1	0	0	0		0	6	3	50							6	7	8	6	26
2	1	73	159	59.1	23.3772	5	2017-08-09 15:44:00	2017-08-08	2017-08-13	1	0	0	0		0	1	1	87							1	6	8	5	17
5	1	83	155	65.7	27.3465	5	2017-08-10 11:19:00	2017-08-07	2017-09-14	1	0	0	0		0	7	9	5.6	5	89					3	1	4	1	9
5	1	65	161.6	54.3	20.793	1	2017-08-10 11:21:00	2017-08-08	2017-08-11	1	0	0	0		0	1	1	83							2	2	4	1	4
1	1	62	160.5	75.6	29.3475	2	2017-08-10 12:00:00	2017-08-01	2017-08-14	0	0	0	0		0	7	5	86							3	4	11	5	8
3	2	81	135	40.1	22.0027	12	2017-08-10 16:34:00	2017-08-01	2017-08-29	1	0	0	1	2017-08-02	0	2	5	88							1	3	11	4	13
1	1	62	160.5	74.7	28.9982	2	2017-08-11 08:12:00	2017-08-01	2017-08-14	0	0	0	0		0	7	7	64.7							7	4	9	4	8
1	2	74	150	87.8	39.0222	17	2017-08-11 13:24:00	2017-08-08	2017-09-01	1	0	0	0		0	1	1	85							2	2	4	1	9
1	1	88	165	47.6	17.4839	1	2017-08-11 11:31:00	2017-07-31	2017-09-01	1	0	0	1	2017-07-31	0	1	5	70							5	2	9	4	9
5	2	95	148.6	40	18.1143	6	2017-08-11 13:43:00	2017-08-11	2017-08-22	1	0	1	1	2017-08-11	1	2	3	32							2	4	12	4	31
5	2	81	146	40.9	19.1875	3	2017-08-11 13:50:00	2017-08-09	2017-08-15	0	0	0	1	2017-08-09	0	3	5	88							2	5	10	4	21
5	2	82	146.4	58.1	27.1078	11	2017-08-11 14:00:00	2017-08-06	2017-08-14	1	0	0	1	2017-08-07	0	1	5	84							2	1	4	1	9
3	2	53	155	40.5	16.8574	2	2017-08-11 15:10:00	2017-08-10	2017-08-15	1	0	0	0		0	6	1	73							1	3	3	2	4
3	1	40	178	61	19.2526	2	2017-08-11 16:23:00	2017-06-30	2017-08-18	1	0	0	0		0	6	5	88							1	1	7	3	0
2	1	84	162.9	46.8	17.6361	4	2017-08-11 14:51:00	2017-08-07	2017-09-08	1	0	1	1	2017-08-11	1	1	99								7	2	10	3	24
5	1	88	168	44.2	15.6604	1	2017-08-12 07:30:00	2017-08-03	2017-08-26	1	0	0	0		0	1	1	77							3	4	9	3	13
5	1	81	170.1	54.5	18.836	1	2017-08-12 07:14:00	2017-08-04	2017-08-26	1	0	0	0		0	1	5	84							2	1	6	1	9
5	1	74	172	45.7	15.4475	1	2017-08-12 10:10:00	2017-07-12	2017-08-30	1	0	0	1	2017-07-12	0	1	8	52.3							2	2	8	2	21
1	1	75	167.2	65.4	23.394	2	2017-08-14 11:00:00	2017-08-04	2017-09-01	1	0	0	0		0	6	1	77	5	85					3	3	11	5	9
1	2	66	156	64.2	26.3807	17	2017-08-16 07:43:00	2017-08-07	2017-08-26	1	0	0	0		0	4	5	80							3	3	9	5	12
2	1	75	166.8	60.9	21.889	13	2017-08-16 08:25:00	2017-07-20	2017-09-03	0	0	0	1	2017-08-14	0	6	99								5	6	12	6	44
2	1	75	172.4	47.3	15.9143	4	2017-08-16 11:01:00	2017-08-14	2017-08-24	1	0	0	0		0	0	10	11							2	1	3	0	9
3	1	81	158.7	60.2	23.9025	10	2017-08-14 21:42:00	2017-08-08	2017-08-29	1	0	1	1	2017-08-15	1	1	1	77							1	3	4	2	9
5	2	51	158	68	27.2392	5	2017-08-16 19:00:00	2017-08-16	2017-08-18	0	0	1	1	2017-08-16	1	1	1	83							6	8	11	7	39
2	1	53	170	67	23.1834	6	2017-08-17 12:30:00	2017-07-25	2017-08-31	1	0	0	1	2017-07-27	0	1	1	62	5	89	7	57.2			1	7	13	8	4
2	1	83	155	66.4	27.6379	5	2017-08-18 08:52:00	2017-08-07	2017-09-14	1	0	0	0		0	6	5	88							3	5	12	6	13
5	1	68	174	68.6	22.6582	1	2017-08-18 16:05:00	2017-08-08	2017-09-09	1	0	0	0		0	1	5	88							3	2	8	2	16
2	2	90	158	61.4	24.5954	18	2017-08-19 08:41:00	2017-08-18	2017-08-31	1	0	0	0		0	2	99								6	6	10	5	17
3	1	90	150	59.3	26.3556	6	2017-08-19 08:34:00	2017-08-01	2017-09-19	1	0	1	1	2017-08-19	1	6	5	73							7	4	13	6	24
3	1	73	168	56.1	19.8767	2	2017-08-18 23:13:00	2017-08-18	2017-08-25	1	0	0	0		0	3	1	88							1	5	12	4	28
5	1	74	170	58.8	20.346	3	2017-08-21 07:35:00	2017-08-12	2017-09-21	1	0	1	1	2017-08-21	1	1	5	87	3	34	1	79			5	5	11	3	31
1	1	73	168	57.6	20.4082	2	2017-08-21 07:26:00	2017-08-18	2017-08-25	1	0	0	0		0	2	5	86							4	2	6	1	17
5	1	68	174	69.2	22.8564	1	2017-08-21 07:40:00	2017-08-08	2017-09-09	1	0	0	0		0	1	5	86							3	2	7	2	12
5	2	74	158.6	49.2	19.5595	15	2017-08-21 07:48:00	2017-08-20	2017-08-26	1	0	0	0		0	6	5	70							4	3	7	2	13
1	2	62				11	2017-08-21 07:33:00	2017-08-17	2017-08-29	1	0	0	0		0	1	5	87							1	1	5	1	4
1	2	50	157	51.95	21.0759	2	2017-08-22 07:23:00	2017-08-02	2017-08-27	0	0	0	0		0	6	5	86							4	2	9	3	8
5	1	69	167	50.8	18.2151	4	2017-08-22 08:40:00	2017-06-25	2017-10-05	0	0	0	1	2017-07-31	0	1	1	70							3	5	7	4	10
3	1	59	175.7	62.5	20.2459	2	2017-08-24 07:56:00	2017-08-22	2017-09-05	1	0	0	0		0	6	1	82							4	5	8	4	8
5	2	62	153.1	65.7	28.0295	2	2017-08-24 10:06:00	2017-08-14	2017-08-27	0	0	0	0		0	2	10	14							2	3	5	2	8
3	2	74	152.6	51.3	22.0297	10	2017-08-24 08:20:00	2017-08-21	2017-08-29	0	0	1	1	2017-08-24	1	3	3	34	5	89					7	6	15	7	35
3	1	70	163.1	59.8	22.4798	10	2017-08-24 09:00:00	2017-08-22	2017-09-14	1	0	1	1	2017-08-24	1	1	99								7	7	15	9	41
5	1	63	169.8	71	24.6254	5	2017-08-24 10:35:00	2017-08-18	2017-09-01	1	0	0	0		0	1	1	83							4	3	5	2	16
1	1	68	160	76.5	29.8828	10	2017-08-24 17:20:00	2017-08-20	2017-09-05	0	0	1	1	2017-08-24	1	3	6	7.21	10	11					4	1	0	0	4
5	2	85	160	53.8	21.0156	13	2017-08-25 09:24:00	2017-08-16	2017-09-18	1	0	0	0		0	2	5	88							2	2	6	2	9
5	1	62	170	46.8	16.1938	1	2017-08-25 09:40:00	2017-08-24	2017-08-19	1	0	0	0		0	3	1	88	9	6.1	10	14			2	4	4	3	16
5	2	73	150	45.4	20.1778	12	2017-08-25 09:50:00	2017-08-24	2017-09-01	1	0	0	0		0	2	1	88							4	7	12	7	39
2	1	98	154.8	54	22.5347	13	2017-08-25 16:10:00	2017-07-29	2017-09-19	1	0	1	1	2017-08-25	1	2	99								7	3	10	5	9
2	2	68	149	64.4	29.0077	11	2017-08-25 14:28:00	2017-07-14	2017-09-16	1	0	0	0		0	1	2	211							1	4	3	3	17
2	2	76	154.9	53.7	22.3806	18	2017-08-25 20:39:00	2017-08-24	2017-08-31	1	0	1	1	2017-08-25	1	1	99								6	4	9	4	15
2	2	86	150	51.1	22.7111	12	2017-08-25 21:10:00	2017-07-06	2017-09-07	1	0	0	1	2017-07-25	0	2	1	80							3	4	8	3	24
2	1	51	171	44.4	15.1842	13	2017-08-26 07:00:00	2017-08-18	2017-09-01	1	0	0	0		0	1	7	73.3							2	1	4	1	0
1	2	69	144.3	59.5	28.5749	17	2017-08-25 13:46:00	2017-07-20	2017-09-18	1	0	0	1	2017-07-24	0	3	8	53.5							3	1	5	0	4
1	2	49	158.3	68	27.1361	2	2017-08-26 10:00:00	2017-08-23	2017-08-29	1	0	0	0		0	6	5	88							4	1	7	2	0
3	1	72	168	68.1	24.1284	16	2017-08-28 08:14:00	2017-08-26	2017-11-17	1	0	1	1	2017-08-28	1	1	99								7	7	14	9	28
3	2	83	159	38.6	15.2684	10	2017-08-28 05:48:00	2017-08-18	2017-09-11	1	0	0	0		0	4	1	77							1	4	6	3	9
3	2	54	150.2	48.1	21.3209	2	2017-08-28 08:21:00	2017-08-24	2017-08-31	1	0	0	0		0	6	1	79							2	5	8	4	4
3	1	69	160.3	44.1	17.1621	2	2017-08-28 07:09:00	2017-08-14	2017-09-14	1	0	0	0		0	6	10	8							3	3	6	1	4
3	2	62	153.1	70.3	29.992	2	2017-08-25 15:51:00	2017-08-14	2017-08-27	0	0	0	0		0	2	5	77							7	3	12	6	23
2	2	77	150	51.2	22.7556	11	2017-08-28 07:35:00	2017-06-28	2017-10-13	1	0	1	1	2017-08-28	1	1	99								7	3	9	3	24
2	1	79	165.4	48.6	17.765	1	2017-08-28 11:36:00	2017-08-28	2017-09-11	1	0	0	0		0	1	7	61.5							1	2	4	1	17
2	1	60	176	68.3	22.0493	1	2017-08-28 11:48:00	2017-08-25	2017-10-11	1	0	0	1	2017-09-22	0	1	5	89							4	3	5	2	8
5	1	79	168.3	48.6	17.1581	1	2017-08-28 14:30:00	2017-08-23	2017-09-06	1	0	0	0		0	2	9	5.1							5	7	12	6	24
5	2	45	151.1	52.9	23.17	11	2017-08-28 17:20:00	2017-08-27	2017-09-02	1	0	0	0		0	1	1	87							2	1	4	1	4
5	2	57	155.7	52.3	21.5737	11	2017-08-28 19:43:00	2017-08-27	2017-09-01	1	0	0	0		0	1	1	89							2	3	4	2	4
1	1	31	179.3	120.9	37.6067	10	2017-08-28 17:18:00	2017-08-28	2017-09-01	1	0	0	0		0	6	3	36							5	5	5	5	26
1	2	69	144.3	59.5	28.5749	17	2017-08-28 17:27:00	2017-07-20	2017-09-18	1	0	0	1	2017-07-24	0	3	5	82							4	1	8	4	4
2	1	69	160.3	44.1	17.1621	2	2017-08-29 07:00:00	2017-08-14	2017-09-14	1	0	0	0		0	6	10	12							4	1	1	0	4
2	1	31	179.3	120.9	37.6067	10	2017-08-29 07:00:00	2017-08-28	2017-09-01	1	0	0	0		0	6	3	37							1	3	7	2	15
3	1	82	169	38.9	13.62	1	2017-08-29 04:50:00	2017-08-19	2017-09-11	1	0	0	0		0	1	3	38							1	3	6	3	31
3	2	85	150	37.4	16.6222	3	2017-08-29 09:00:00	2017-08-28	2017-08-29	0	1	1	0		0	1	5	89							7	4	10	6	9
3	1	53	170	69.6	24.083	6	2017-08-29 08:00:00	2017-07-25	2017-08-31	1	0	0	1	2017-07-25	0	1	1	76							1	6	7	5	4
3	1	55	176	42	13.5589	1	2017-08-29 08:12:00	2017-08-09	2017-09-07	1	0	0	0		0	1	5	86							1	3	10	4	4
3	2	57	159	52.1	20.6084	7	2017-08-29 11:00:00	2017-08-13	2017-09-05	1	0	0	0		0	1	99								3	3	3	2	4
3	2	73	150	44.1	19.6	6	2017-08-29 08:11:00	2017-08-24	2017-09-01	1	0	0	0		0	3	1	88							3	6	10	4	37
3	2	72	147.9	26.5	12.1146	1	2017-08-28 22:15:00	2017-08-19	2017-09-06	1	0	0	0		0	1	7	66.2							1	3	9	4	21
5	1	80	163.7	57.1	21.3078	5	2017-08-29 18:02:00	2017-08-21	2017-09-08	0	0	1	1	2017-08-30	1	1	8	54.9							2	1	4	0	9
5	2	84	161.2	34.6	13.3151	4	2017-08-29 21:00:00	2017-08-23	2017-09-27	1	0	0	0		0	2	2	142							2	4	5	3	9
3	1	55	176	42	13.5589	1	2017-08-30 03:00:00	2017-08-09	2017-09-07	1	0	0	0		0	1	5	80							3	4	11	3	12
3	1	86	180	65.3	20.1543	7	2017-08-30 08:38:00	2017-08-07	2017-09-11	1	0	0	0		0	2	5	87							5	5	8	6	13
2	1	75	156.6	55.5	22.6313	10	2017-08-30 08:00:00	2017-08-25	2017-08-13	1	0	1	1	2017-08-30	1	2	5	84							7	3	10	6	21
3	1	42	169.7	72.9	25.3142	5	2017-08-30 12:27:00	2017-08-29	2017-10-03	1	0	1	1	2017-08-30	1	3	1	67							7	6	8	4	4
3	1	87	162.9	43	16.2042	1	2017-08-30 12:32:00	2017-08-07	2017-09-08	1	0	0	1	2017-08-11	0	1	5	88							2	2	10	5	21
3	2	85	160	53.3	20.8203	13	2017-08-30 13:07:00	2017-08-16	2017-09-18	1	0	0	0		0	3	5	89							2	2	9	3	9
1	1	82	168.9	43.7	15.3187	10	2017-08-30 15:35:00	2017-08-05	2017-09-11	1	0	0	1	2017-08-05	0	2	7	55.9							4	1	4	0	9
1	2	87	140	28.1	14.3367	17	2017-08-30 20:41:00	2017-08-26	2017-09-09	1	0	0	0		0	3	5	85							4	2	7	3	9
3	2	34	155	43.4	18.0645	15	2017-08-31 06:00:00	2017-08-19	2017-09-02	1	0	0	0		0	2	3	9							4	1	6	1	0
5	1	74	170	58	20.0692	3	2017-09-01 00:15:00	2017-09-12	2017-09-21	1	0	0	1	2017-08-21	0	1	1	87							4	6	11	4	25
3	1	69	160.3	40.7	15.839	2	2017-09-01 05:27:00	2017-08-14	2017-09-14	1	0	0	0		0	2	10	14							4	2	6	1	4
3	2	78	158	44.8	17.9458	10	2017-08-31 23:08:00	2017-09-22	2017-09-07	1	0	0	0		0	1	5	89							2	2	7	1	9
5	2	55	154.8	43	17.9443	12	2017-09-02 05:00:00	2017-08-27	2017-09-16	1	0	0	1	2017-08-30	0	6	1	87							2	2	3	1	4
5	2	36	160.1	57.9	22.5889	12	2017-09-02 21:46:00	2017-08-31	2017-09-08	1	0	0	0		0	3	2	149							3	5	5	4	13
5	2	85	160	52.6	20.5469	20	2017-09-04 06:57:00	2017-08-16	2017-09-18	1	0	0	0		0	2	1	38							4	6	11	8	13
5	2	73	165	32.8	12.0478	1	2017-09-04 13:15:00	2017-08-24	2017-09-11	1	0	0	0		0	1	5	67							6	7	16	11	35
5	1	58	167.7	56.8	20.1968	2	2017-09-04 18:35:00	2017-09-04	2017-09-19	0	0	0	0		0	6	5	89							2	3	8	4	8
1	2	88	156	52.3	21.4908	11	2017-09-04 16:30:00	2017-09-02	2017-09-11	1	0	0	0		0	3	5	84							3	1	6	2	9
5	1	82	169	37.2	13.0248	1	2017-09-05 06:45:00	2017-08-19	2017-09-11	1	0	0	0		0	1	7	74.6							3	8	14	8	35
5	2	88	156	52.3	21.4908	11	2017-09-04 16:43:00	2017-09-02	2017-09-11	1	0	0	0		0	2	5	74							2	2	7	1	9
5	1	82	168.9	42	14.7228	3	2017-09-05 05:00:00	2017-08-05	2017-09-11	1	0	0	1	2017-08-05	0	2	5	86							2	2	7	3	9
5	2	58	154.1	46.8	19.7079	9	2017-09-05 07:55:00	2017-09-03	2017-09-16	1	0	0	0		0	6	2	147							2	4	4	4	17
5	1	73	173	102.2	34.1475	6	2017-09-05 08:28:00	2017-09-04	2017-09-07	1	0	0	0		0	1	5	89							1	2	10	3	24
3	2	74	153	47.3	20.2059	4	2017-09-05 15:45:00	2017-08-25	2017-09-09	0	0	0	0		0	7	5	87							3	3	13	4	24
3	1	76	162	58.2	22.1765	5	2017-09-05 18:49:00	2017-08-25	2017-09-13	1	0	0	0		0	3	10	14							5	1	2	0	9
5	1	76	162	58.2	22.1765	9	2017-09-05 22:22:00	2017-08-25	2017-09-13	1	0	0	1	2017-08-29	0	3	10	13							4	3	4	2	17
5	1	82	169	38.5	13.4799	1	2017-09-06 05:00:00	2017-08-19	2017-09-11	1	0	0	0		0	1	3	34							1	3	7	2	31
3	2	74	153	47.3	20.2059	4	2017-09-06 17:54:00	2017-08-25	2017-09-09	0	0	0	0		0	7	99								7	7	14	6	25
5	1	76	162	59.5	22.6718	9	2017-09-07 11:36:00	2017-08-25	2017-09-13	1	0	0	1	2017-08-29	0	8	10	11							3	2	7	1	17
5	1	67	163	52.3	19.6846	9	2017-09-07 13:33:00	2017-09-04	2017-09-08	0	1	1	0		0	6	5	78							6	4	10	6	4
5	1	80	163.7	56.2	20.972	9	2017-09-08 06:26:00	2017-08-21	2017-09-08	0	1	1	1	2017-08-30	0	3	5	70							5	7	15	8	31
5	2	68	157.3	59.3	23.9661	9	2017-09-08 13:47:00	2017-09-06	2017-09-13	1	0	0	0		0	2	8	52.9							2	1	6	2	4
5	1	48	168	48.7	17.2548	13	2017-09-08 15:14:00	2017-08-14	2017-09-27	1	0	0	0		0	1	99								3	2	10	3	0
1	1	74	163.9	61.6	22.931	2	2017-09-11 08:37:00	2017-09-05	2017-09-28	1	0	0	0		0	6	10	13							4	2	4	1	9
5	1	63	161.8	48.6	18.5643	9	2017-09-11 08:06:00	2017-08-22	2017-09-12	0	0	0	0		0	6	10	14							4	4	7	2	30
3	2	77	150	50.1	22.2667	11	2017-09-11 17:30:00	2017-06-28	2017-10-13	1	0	1	1	2017-09-11	1	1	99								6	5	11	4	25
3	2	85	147.4	42.6	19.6072	11	2017-09-11 17:24:00	2017-09-10	2017-10-02	1	0	0	0		0	1	1	80							1	3	3	1	9
1	1	79	157.6	72	28.9881	10	2017-09-12 08:37:00	2017-09-08	2017-09-27	1	0	0	1	2017-09-13	0	4	5	87	7	55.2					5	2	9	3	21
3	1	78	169.1	67	23.4308	3	2017-09-12 16:10:00	2017-09-01	2017-10-07	1	0	0	1	2017-09-18	0	1	5	75							1	8	12	10	21
5	1	53	167.9	64.9	23.022	2	2017-09-12 21:55:00	2017-09-11	2017-09-19	1	0	0	0		0	1	5	88							5	1	7	2	0
5	1	83	160.6	57.3	22.2159	13	2017-09-13 11:20:00	2017-09-10	2017-09-20	1	0	0	0		0	1	8	50.2	5	83					3	1	7	4	9
1	1	85	155	49.6	20.6452	10	2017-09-13 07:35:00	2017-08-30	2017-09-23	1	0	1	1	2017-09-12	1	2	1	88							4	2	4	1	13
3	1	60	176	65.9	21.2745	7	2017-09-13 18:41:00	2017-08-25	2017-10-11	1	0	0	1	2017-09-22	0	1	5	75							1	6	14	8	20
3	2	71	140.2	34.7	17.6536	5	2017-09-13 17:29:00	2017-09-06	2017-10-22	0	0	0	1	2017-09-06	0	4	8	50.3							2	3	6	2	9
5	2	78	141.7	50.3	25.0512	10	2017-09-13 21:25:00	2017-08-02	2017-09-29	1	0	0	0		0	2	1	88							3	3	3	2	9
3	2	84	153.7	56.2	23.7897	3	2017-09-13 21:18:00	2017-09-13	2017-09-26	1	0	1	1	2017-09-13	1	2	6	7							7	4	15	4	28
5	1	70	171.3	50.5	17.2098	1	2017-09-14 08:02:00	2017-09-04	2017-10-16	0	0	1	1	2017-09-14	1	2	5	84							3	3	9	3	24
5	1	59	164	50.8	18.8876	9	2017-09-14 08:30:00	2017-09-08	2017-09-22	1	0	0	1	2017-09-08	0	1	1	88							2	2	5	1	4
1	2	75	160	43.7	17.0703	17	2017-09-14 12:00:00	2017-08-10	2017-10-31	1	0	0	1	2017-08-10	0	3	5	82							3	2	10	4	9
5	1	56	167	65.2	23.3784	10	2017-09-14 20:42:00	2017-09-11	2017-10-14	1	0	0	1	2017-09-11	0	1	5	85							5	4	11	5	23
3	1	70	171.3	50.5	17.2098	1	2017-09-14 20:31:00	2017-09-04	2017-10-16	0	0	1	1	2017-09-14	1	1	1	86	5	88					6	6	17	7	28
3	1	59	168	56.8	20.1247	1	2017-09-14 16:50:00	2017-09-07	2017-09-30	1	0	0	0		0	2	3	32							1	5	10	4	30
5	1	67	160.9	63.5	24.528	9	2017-09-15 09:00:00	2017-09-14	2017-10-02	1	0	1	1	2017-09-15	1	1	1	87							5	3	8	2	16
3	2	83	147	51.3	23.7401	3	2017-09-16 05:00:00	2017-09-14	2017-09-17	0	0	1	1	2017-09-16	1	1	3	46	2	142	4	40			7	10	14	11	44
1	1	52	164.1	56.7	21.0555	10	2017-09-16 07:31:00	2017-09-10	2017-09-22	1	0	0	0		0	2	1	83							2	3	4	1	0
1	2	75	160	43.9	17.1484	17	2017-09-16 11:00:00	2017-08-10	2017-10-31	1	0	0	1	2017-08-10	0	4	5	87							4	3	12	4	21
5	2	74	147	45.3	20.9635	21	2017-09-18 05:29:00	2017-09-16	2017-10-12	1	0	0	0		0	1	5	85							3	6	10	6	22
5	1	78	169.1	65.5	22.9063	3	2017-09-17 13:20:00	2017-09-01	2017-10-07	1	0	0	0		0	1	5	89							3	2	7	4	9
5	1	83	160.6	57.7	22.371	13	2017-09-18 07:25:00	2017-09-10	2017-09-20	1	0	0	0		0	1	5	81							2	1	7	3	9
1	1	74	163.8	51.8	19.3064	2	2017-09-16 08:56:00	2017-09-07	2017-09-26	1	0	0	0		0	3	1	86							2	2	4	1	9
1	1	77	157.1	51.1	20.7047	2	2017-09-18 13:21:00	2017-09-17	2017-09-18	0	1	1	0		0	2	1	78	5	84					5	7	14	9	25
5	1	65	164.5	72.9	26.9399	10	2017-09-18 17:26:00	2017-09-05	2017-10-09	1	0	0	0		0	2	99								5	6	9	6	39
5	2	83	148.4	55.1	25.0198	4	2017-09-18 19:21:00	2017-09-14	2017-09-30	1	0	1	1	2017-09-19	1	3	5	82							3	2	9	2	9
5	2	83	148.4	54.4	24.7019	4	2017-09-18 23:29:00	2017-09-14	2017-09-30	1	0	1	1	2017-09-19	1	1	5	87							5	3	9	4	9
5	2	62	153.1	66.4	28.3281	2	2017-09-19 15:10:00	2017-09-18	2017-09-25	1	0	0	0		0	1	2	169							4	5	6	5	12
1	1	60	173	55.4	18.5105	2	2017-09-20 07:18:00	2017-09-09	2017-10-03	1	0	0	0		0	6	5	85							2	3	6	5	4
5	2	64	160	48.2	18.8281	6	2017-09-20 12:30:00	2017-09-12	2017-09-29	1	0	0	0		0	1	1	68							3	6	6	5	10
3	1	70	171.3	48.5	16.5283	1	2017-09-20 20:33:00	2017-09-04	2017-10-16	0	0	0	1	2017-09-14	0	1	1	88							7	6	15	5	28
5	1	64	171.6	59.1	20.0703	20	2017-09-21 08:27:00	2017-09-19	2017-09-30	1	0	0	0		0	1	1	83							3	2	4	1	4
1	2	66	162.6	48.85	18.4767	2	2017-09-21 11:02:00	2017-09-20	2017-10-02	1	0	0	0		0	6	1	78							2	3	3	2	8
3	2	79	148	46.2	21.092	11	2017-09-21 16:54:00	2017-09-21	2017-10-03	1	0	0	0		0	1	1	73							1	3	7	2	13
5	1	60	176	63.5	20.4997	7	2017-09-22 08:09:00	2017-08-25	2017-10-11	1	0	1	1	2017-09-22	1	1	99								4	6	13	6	26
5	2	79	148	48.9	22.3247	11	2017-09-21 10:20:00	2017-09-21	2017-10-03	1	0	0	0		0	1	1	89							2	3	7	2	9
5	2	77	155	39.1	16.2747	9	2017-09-22 09:15:00	2017-09-18	2017-10-11	1	0	0	0		0	1	99								3	9	13	11	31
5	1	72	170	53.5	18.5121	13	2017-09-25 09:08:00	2017-08-27	2017-09-30	1	0	0	0		0	2	1	75							2	4	6	3	15
5	1	69	163	64	24.0882	2	2017-09-25 09:50:00	2017-09-21	2017-11-13	1	0	0	1	2017-09-30	0	6	5	89							3	3	8	1	26
3	2	83	151	61.2	26.8409	20	2017-09-25 20:22:00	2017-09-22	2017-10-18	1	0	1	1	2017-09-26	1	2	7	50.4							6	2	6	1	9
5	1	69	163	64	24.0882	2	2017-09-26 11:58:00	2017-09-21	2017-11-13	1	0	0	1	2017-09-30	0	6	5	83							4	3	8	2	19
5	2	64	160	49	19.1406	6	2017-09-26 08:52:00	2017-09-12	2017-09-29	1	0	0	0		0	1	1	73							2	3	3	2	8
3	1	75	161.4	61.5	23.6085	5	2017-09-27 15:28:00	2017-09-26	2017-10-19	1	0	1	1	2017-09-27	1	4	3	40	5	85	4	39.3			7	7	12	7	35
3	1	36	163	62.8	23.6366	2	2017-09-28 06:42:00	2017-09-21	2017-11-13	1	0	0	1	2017-09-30	0	6	5	86							1	3	10	4	8
3	2	78	154	79	33.3108	16	2017-09-28 06:01:00	2017-09-27	2017-10-02	1	0	0	0		0	1	5	86							1	1	4	2	9
5	1	56	173.3	56.7	18.8793	9	2017-09-28 06:57:00	2017-09-24	2017-10-02	0	0	0	0		0	5	1	83							4	2	6	1	4
5	1	40	174.5	79.5	26.1082	5	2017-09-28 17:14:00	2017-09-26	2017-10-17	1	0	0	0		0	3	99								3	4	10	3	15
5	1	81	157.9	48.3	19.3724	18	2017-09-29 14:52:00	2017-09-29	2017-10-07	0	0	0	0		0	5	3	40							5	5	8	5	35
5	1	69	163	62.8	23.6366	2	2017-09-30 09:15:00	2017-09-21	2017-11-13	1	0	1	1	2017-09-30	1	6	5	88							5	1	6	1	4
5	2	84	182.8	70.4	21.0679	6	2017-09-30 07:39:00	2017-09-28	2017-09-28	0	1	1	1	2017-09-28	0	1	2	177							2	3	2	2	13
3	1	41	175.6	60	19.4582	10	2017-10-02 17:46:00	2017-10-02	2017-10-18	1	0	1	1	2017-10-02	1	2	10	9	9	10	1	85	2	145	7	7	13	7	25
3	1	69	163	59	22.2063	2	2017-10-02 20:09:00	2017-09-21	2017-11-13	1	0	0	1	2017-09-30	0	6	5	88							6	4	14	5	12
3	1	59	167.3	52.5	18.7572	2	2017-10-02 15:24:00	2017-10-02	2017-11-13	1	0	0	0		0	2	3	36							3	4	4	4	26
3	2	49	154.6	49.9	20.8776	2	2017-10-02 16:11:00	2017-09-25	2017-10-04	1	0	0	0		0	2	5	89							1	1	6	2	0
1	2	63	149	38.9	17.5217	6	2017-10-10 08:40:00	2017-10-08	2017-11-06	1	0	1	1	2017-10-10	1	2	99								7	4	12	5	16
1	2	85	161	63.9	24.6518	11	2017-10-10 07:53:00	2017-10-06	2017-10-23	1	0	0	0		0	1	5	89							1	1	3	2	9
1	2	85	150	40.2	17.8667	3	2017-10-10 08:03:00	2017-09-27	2017-10-19	1	0	0	0		0	1	5	86							2	2	5	3	21
1	1	82	163	54.3	20.4374	4	2017-10-11 10:22:00	2017-10-05	2017-11-08	1	0	1	1	2017-10-11	1	3	5	81							7	3	9	5	9
1	1	82	169	40	14.0051	1	2017-10-11 10:49:00	2017-10-08	2017-10-19	1	0	0	0		0	1	7	51.7	3	36					2	3	8	3	31
1	1	61	163.3	62.8	23.5498	1	2017-10-12 10:04:00	2017-10-11	2017-11-04	0	0	1	1	2017-10-12	1	6	5	85							6	4	11	5	23
3	1	79	163	67.3	25.3303	2	2017-10-13 18:55:00	2017-10-07	2017-10-24	0	0	0	0		0	5	5	89							1	1	5	2	9
3	1	69	163	58.2	21.9052	2	2017-10-13 20:46:00	2017-09-21	2017-11-13	1	0	0	1	2017-09-30	0	6	5	86							3	4	14	5	19
3	1	79	170	59.8	20.692	17	2017-10-13 17:17:00	2017-09-28	2017-10-23	1	0	0	0		0	1	4	39.2	5	81					3	6	13	8	13
1	1	72	168	60	21.2585	13	2017-10-16 08:00:00	2017-08-26	2017-11-17	1	0	0	0		0	1	7	58.6							2	1	5	0	9
1	1	73	160	53.6	20.9375	1	2017-10-16 08:07:00	2017-10-14	2017-10-25	1	0	0	0		0	3	7	72							3	3	8	2	35
1	2	79	166	67	24.3141	6	2017-10-16 08:11:00	2017-10-08	2017-10-17	1	0	0	0		0	2	7	59.4							2	1	5	0	9
1	2	56	161	42.3	16.3188	13	2017-10-17 10:31:00	2017-10-15	2017-10-20	1	0	1	1	2017-10-17	1	3	6	7.17							6	1	2	1	4
1	1	86	180	65.3	20.1543	1	2017-10-17 14:00:00	2017-10-02	2017-10-23	1	0	0	0		0	3	7	53.2							3	3	9	3	9
5	1	69	170	43.6	15.0865	13	2017-10-17 15:30:00	2017-10-15	2017-10-19	1	0	0	0		0	2	5	74							2	4	11	7	8
5	1	50	172	60.5	20.4502	13	2017-10-17 15:29:00	2017-10-13	2017-11-13	1	0	0	0		0	2	5	46							2	2	5	1	0
5	1	72	161.3	72.8	27.981	9	2017-10-17 17:41:00	2017-10-12	2017-10-27	1	0	0	0		0	5	8	54	5	80					2	3	9	5	9
5	1	68	169	50.5	17.6815	2	2017-10-18 08:30:00	2017-10-01	2017-10-24	1	0	0	0		0	6	2	174							2	6	7	4	16
5	1	58	168	62.2	22.038	2	2017-10-18 09:13:00	2017-09-17	2017-11-03	1	0	0	0		0	2	10	9							4	2	1	1	4
5	2	71	140.2	36.6	18.6202	9	2017-10-18 10:14:00	2017-09-06	2017-10-22	0	0	0	1	2017-09-06	0	7	5	87							6	2	9	4	9
5	1	73	168	50.8	17.9989	1	2017-10-18 10:45:00	2017-10-13	2017-10-26	1	0	0	0		0	1	7	53.2							2	2	10	4	24
5	1	76	171	68.3	23.3576	9	2017-10-18 13:49:00	2017-10-14	2017-10-26	0	0	0	0		0	10	3	34							3	5	9	4	35
1	1	73	168	50.8	17.9989	1	2017-10-18 19:04:00	2017-10-13	2017-10-26	1	0	0	0		0	1	7	53.5							3	3	8	3	21
1	1	80	178	59.9	18.9054	1	2017-10-18 19:09:00	2017-09-26	2017-11-21	1	0	0	1	2017-09-26	0	2	7	64.2							5	5	13	6	24
3	1	68	157.7	75	30.1577	2	2017-10-18 18:52:00	2017-10-12	2017-10-30	1	0	0	0		0	6	3	36							5	7	11	8	30
1	1	71	166	76.9	27.9068	20	2017-10-18 21:30:00	2017-10-13	2017-10-28	1	0	0	0		0	2	5	85							3	1	6	2	9
1	1	83	170	56.7	19.6194	1	2017-10-20 07:30:00	2017-10-15	2017-10-24	0	0	0	0		0	2	5	85							3	2	9	1	28
1	1	50	172	61.3	20.7207	13	2017-10-20 07:30:00	2017-10-13	2017-11-13	1	0	0	0		0	2	5	59							1	1	7	3	0
5	1	62	160.4	61.2	23.7872	9	2017-10-20 14:55:00	2017-10-13	2017-10-31	1	0	0	0		0	3	10	14							4	2	1	1	4
5	1	83	170	56.7	19.6194	1	2017-10-20 16:18:00	2017-10-15	2017-10-24	0	0	0	0		0	1	2	160	3	32					3	6	13	6	44
4	2	64	150.3	40.6	17.9725	16	2017-10-21 07:00:00	2017-09-28	2017-11-10	1	0	0	1	2017-09-28	0	1	1	76	5	84					6	4	10	5	8
1	1	87	172	59	19.9432	2	2017-10-21 09:41:00	2017-10-20	2017-10-28	1	0	0	0		0	6	2	182	1	64					4	8	11	7	40
1	1	87	172	59	19.9432	1	2017-10-21 09:57:00	2017-10-15	2017-10-24	1	0	0	0		0	1	3	34							4	4	10	4	31
4	1	50	172	60.5	20.4502	13	2017-10-21 11:20:00	2017-10-13	2017-11-13	1	0	0	0		0	2	7	50.7							2	1	4	0	0
4	1	37	173	69.9	23.3553	13	2017-10-21 11:20:00	2017-10-16	2017-11-07	1	0	0	0		0	1	4	40							4	5	4	4	4
3	2	48	154.9	36.5	15.2121	1	2017-10-23 00:46:00	2017-10-10	2017-11-14	1	0	0	1	2017-10-31	0	2	5	85							1	3	13	3	15
3	1	86	160	35.9	14.0234	18	2017-10-22 22:52:00	2017-10-21	2017-10-26	1	0	0	0		0	2	5	89							4	5	10	4	13
4	1	66	174	82	27.0842	17	2017-10-23 13:05:00	2017-10-10	2017-11-09	1	0	0	1	2017-10-16	0	7	1	79							4	3	6	2	8
5	1	87	172	61	20.6193	1	2017-10-20 21:30:00	2017-10-20	2017-10-28	1	0	0	0		0	3	2	180							2	5	8	4	34
5	2	67	156	50.3	20.669	1	2017-10-23 16:10:00	2017-10-17	2017-11-01	1	0	0	0		0	1	5	85							3	4	11	5	23
1	1	86	160	35.9	14.0234	18	2017-10-24 07:55:00	2017-10-21	2017-10-26	1	0	0	0		0	6	5	88							4	3	10	4	9
5	2	48	157	36.3	14.7268	1	2017-10-24 17:42:00	2017-10-10	2017-11-14	1	0	0	1	2017-10-31	0	2	5	88							3	4	12	5	12
5	1	76	171	67.1	22.9472	9	2017-10-24 16:56:00	2017-10-14	2017-10-26	0	0	0	0		0	7	5	88							5	5	13	6	24
5	1	80	160.5	58	22.5153	4	2017-10-24 19:20:00	2017-10-24	2017-11-04	1	0	1	1	2017-10-24	1	3	99								6	6	14	7	28
5	1	68				1	2017-10-24 20:57:00	2017-10-24	2017-11-10	1	0	1	1	2017-10-25	1	2	8	48.4							5	6	15	6	23
3	1	85	159	52.2	20.6479	1	2017-10-24 21:12:00	2017-10-14	2017-10-28	1	0	0	1	2017-10-14	0	2	5	87							1	2	8	3	17
3	1	67	170	62	21.4533	1	2017-10-24 21:08:00	2017-10-18	2017-10-27	1	0	0	0		0	2	5	87							1	4	10	5	4
1	1	85	159	51.8	20.4897	1	2017-10-25 08:36:00	2017-10-14	2017-10-28	1	0	0	1	2017-10-15	0	2	5	76	3	36					3	4	10	7	31
1	2	84	147.7	54.7	25.0742	10	2017-10-25 09:36:00	2017-10-24	2017-10-27	1	0	0	0		0	1	1	88							2	2	3	1	13
1	1	72	165.2	55.5	20.3363	5	2017-10-25 14:08:00	2017-10-19	2017-11-06	1	0	0	0		0	2	2	142							2	5	6	4	22
5	2	73	159	45.2	17.879	4	2017-10-26 21:09:00	2017-09-21	2017-11-15	0	0	0	1	2017-06-11	0	3	5	89							3	4	13	5	21
1	1	50	172	61.7	20.8559	13	2017-10-27 07:48:00	2017-10-13	2017-11-13	1	0	0	0		0	2	1	79	5	72					2	3	8	3	0
3	1	71	158.8	54.7	21.6913	2	2017-10-27 17:08:00	2017-10-26	2017-11-13	0	0	1	1	2017-10-27	1	6	99								7	5	12	6	39
3	1	61	165.1	47.9	17.5728	2	2017-10-27 21:02:00	2017-10-20	2017-11-13	1	0	0	0		0	7	8	52.6							6	5	12	7	32
5	1	68	178	59.2	18.6845	21	2017-10-27 16:38:00	2017-10-24	2017-11-15	1	0	0	1	2017-10-26	0	3	10	13							3	3	3	2	16
5	2	94	160	55.8	21.7969	4	2017-10-27 20:17:00	2017-10-27	2017-11-02	1	0	0	0		0	1	2	156							5	5	9	4	22
3	1	68	174	54.9	18.1332	18	2017-10-28 02:27:00	2017-10-17	2017-10-30	0	0	0	1	2017-10-25	0	2	5	75	3	8					7	8	15	12	8
3	2	48	157	36.9	14.9702	1	2017-10-28 04:16:00	2017-10-10	2017-11-14	1	0	0	1	2017-10-31	0	2	5	84							1	4	9	7	12
3	1	50	172	61.7	20.8559	13	2017-10-28 00:10:00	2017-10-13	2017-11-13	1	0	0	0		0	1	1	82	5	81					1	2	9	4	0
3	1	57	165.1	62.6	22.9657	4	2017-10-28 07:08:00	2017-10-24	2017-11-09	1	0	0	0		0	4	10	12							1	1	0	0	4
1	1	73	161.2	41	15.7781	1	2017-10-30 07:20:00	2017-10-06	2017-11-06	0	0	0	0		0	2	3	41	5	88					6	4	11	7	31
4	1	62	169	62	21.7079	21	2017-10-30 12:11:00	2017-10-28	2017-11-10	1	0	0	0		0	4	2	143							3	4	5	4	16
5	1	50	172	61.7	20.8559	13	2017-10-30 16:06:00	2017-10-13	2017-11-13	1	0	0	0		0	2	7	54.2	8	44.8					2	2	5	1	0
3	1	82	163	47.7	17.9533	1	2017-10-31 02:52:00	2017-10-05	2017-11-08	1	0	0	1	2017-10-11	0	2	5	88							1	3	11	4	17
3	1	76	168	56.6	20.0539	1	2017-10-31 05:50:00	2017-10-26	2017-11-05	0	0	1	1	2017-10-31	1	1	5	88							1	4	13	5	24
3	2	63	144.7	47.5	22.6859	11	2017-10-31 13:15:00	2017-10-29	2017-11-03	1	0	0	0		0	1	1	77							1	4	4	4	4
3	1	50	172	62.1	20.9911	13	2017-10-31 10:40:00	2017-10-13	2017-11-13	1	0	0	0		0	1	5	60							1	2	11	4	0
3	1	58	165.9	70.5	25.6151	1	2017-10-31 13:38:00	2017-10-24	2017-11-09	1	0	0	0		0	4	2	146							1	5	11	4	29
5	2	84	167	50.5	18.1075	6	2017-10-31 22:00:00	2017-10-29	2017-10-31	0	1	1	1	2017-10-31	1	2	4	34.5							3	5	5	4	13
5	1	76	168	56.6	20.0539	1	2017-10-31 16:50:00	2017-10-26	2017-11-05	0	0	1	1	2017-10-31	1	1	5	85							4	3	11	5	24
5	2	76	147	53.2	24.6194	1	2017-10-31 15:37:00	2017-10-27	2017-11-07	0	0	1	1	2017-11-01	1	2	5	88							3	3	9	2	31
5	2	48	157	38	15.4164	2	2017-10-31 17:50:00	2017-10-10	2017-11-14	1	0	1	1	2017-10-31	1	2	5	88							2	3	10	4	0
5	2	48	157	38	15.4164	2	2017-10-31 21:11:00	2017-10-10	2017-11-14	1	0	1	1	2017-10-31	1	6	7	166.9							6	6	11	6	12
1	1	82	169	41.1	14.3903	1	2017-11-01 08:19:00	2017-10-30	2017-11-22	1	0	0	0		0	1	3	44							4	3	6	3	31
4	2	64	150.3	43.2	19.1234	13	2017-11-01 14:14:00	2017-09-28	2017-11-10	1	0	0	1	2017-09-28	0	1	1	80							2	6	13	4	19
4	1	59	170	62	21.4533	11	2017-11-01 14:13:00	2017-10-29	2017-11-03	1	0	0	0		0	1	1	60							2	4	3	3	10
5	1	69	161	46.8	18.0549	13	2017-11-01 13:17:00	2017-10-01	2017-11-15	1	0	0	1	2017-10-01	0	2	1	83							2	5	7	4	4
4	1	58	165.9	71.3	25.9058	1	2017-11-01 16:35:00	2017-10-24	2017-11-09	1	0	0	0		0	2	1	80	5	88					4	6	14	6	14
4	1	77	170	42.8	14.8097	21	2017-11-01 20:20:00	2017-10-31	2017-11-11	1	0	0	0		0	1	5	87							3	4	5	2	9
4	1	62	180	49.5	15.2778	1	2017-11-01 21:20:00	2017-10-30	2017-11-08	1	0	0	0		0	1	5	87							4	5	11	6	8
3	1	42	169.1	66.3	23.186	5	2017-11-02 08:22:00	2017-10-31	2017-11-13	0	0	1	1	2017-11-02	1	3	1	85							7	7	10	6	26
4	1	52	161	64.9	25.0376	5	2017-11-02 16:00:00	2017-10-28	2017-11-22	1	0	0	0		0	3	1	82							1	2	3	1	4
4	1	82	173	73	24.3911	18	2017-11-02 16:28:00	2017-11-02	2017-11-16	1	0	0	0		0	1	10	12							2	1	1	1	9
4	1	82	169	43.3	15.1605	1	2017-11-03 16:00:00	2017-10-30	2017-11-22	1	0	0	0		0	1	2	152	3	52					2	6	9	6	44
4	2	51	148	38.2	17.4397	5	2017-11-03 19:55:00	2017-10-31	2017-11-30	1	0	1	1	2017-11-03	1	3	1	54							5	6	5	5	13
4	2	78	153	56.6	24.1787	5	2017-11-03 21:00:00	2017-11-02	2017-11-13	1	0	0	0		0	6	1	85							3	4	6	3	13
4	2	92	150	54.9	24.4	3	2017-11-03 21:31:00	2017-11-03	2017-11-13	1	0	0	0		0	3	5	88							2	5	12	3	31
4	1	57	169	50.7	17.7515	5	2017-11-06 16:47:00	2017-11-06	2017-11-12	0	0	0	1	2017-11-08	0	3	10	13							4	2	2	2	8
3	1	75	166.9	70.5	25.3091	2	2017-11-07 05:54:00	2017-11-03	2017-11-08	0	0	0	0		0	3	5	83							5	6	10	8	22
4	1	57	169	52.2	18.2767	5	2017-11-08 17:55:00	2017-11-01	2017-11-12	0	0	1	1	2017-11-08	1	4	1	87							4	3	11	3	8
3	2	88	150	53.9	23.9556	9	2017-11-12 23:35:00	2017-11-03	2017-11-13	1	0	0	0		0	2	2	48							1	2	3	1	9
1	2	71	146.2	53.3	24.9363	10	2017-11-28 11:34:00	2017-11-07	2017-11-28	1	0	0	1	2017-11-13	0	2	1	78							2	3	3	2	13
5	1	48	163	46.1	17.351	20	2017-11-07 18:00:00	2017-11-04	2017-11-08	1	0	0	1	2017-11-04	0	1	99								1	5	6	3	4
1	2	77	155	40.5	16.8574	5	2017-12-07 07:04:00	2017-12-03	2017-12-03	1	0	0	0		0	3	3	36							3	5	8	5	35
1	1	75	169	57.6	20.1674	3	2017-12-12 11:34:00	2017-11-03	2017-12-12	0	1	1	0		0	4	10	12							7	5	10	4	21
